# Supplementary material for: IRES-TrAPPr reveals novel insights into viral and cellular mRNA translation
Source: bioRxiv. 2026 May 9:2026.05.06.723280. Preprint. [Version 1] doi: 10.64898/2026.05.06.723280 (PMC13174604; doi:10.64898/2026.05.06.723280)
Supplement: Supplement 1 [file media-1.xlsx]

## Sheet: Sheet1
Construct name	Type	IRES activity	TE - IRES	TE - CDI	Sequence
HCV-IRES-positivecontrol	HCV positive	active	-0.212854	0.697143	CCTGTGAGGAACTACTGTCTTCACGCAGAAAGCGCCTAGCCATGGCGTTAGTATGAGTGTCGTACAGCCTCCAGGCCCCCCCCTCCCGGGAGAGCCATAGTGGTCTGCGGAACCGGTGAGTACACCGGAATTGCCGGGAAGACTGGGTCCTTTCTTGGATAAACCCACTCTATGCCCGGCCATTTGGGCGTGCCCCCGCAAGACTGCTAGCCGAGTAGCGTTGGGTTGCGAAAGGCCTTGTGGTACTGCCTGATAGGGCGCTTGCGAGTGCCCCGGGAGGTCTCGTAGACCGTGCATCATGAGCACGAATCCTAAACCTCAAAGAAAAATG
IAPV-WT	IAPV positive	active	-1.21058	0.947133	GGCATCATTCTATGGTTACCCATCATTAGAGGAAATTTCCAATAAACTCTGGTGTAAGGCTTAGAGTGATGGTCGAGGTGCCCTATTTAGGGTGAGGAGCCTCGGTGGCAGCCCCACCAAATCCTCTATTGGATAGGAACAGCTGTACTGGGCAGTTACAGCAGTCGTATGGTAACACATGCGGCGTTCCGAAATACCATGCCTGGCGATATG
CrPV-IRES-positivecontrol	CrPV positive	active	-2.39707	-1.38109	AAAGCAAAAATGTGATCTTGCTTGTAAATACAATTTTGAGAGGTTAATAAATTACAAGTAGTGCTATTTTTGTATTTAGGTTAGCTATTTAGCTTTACGTTCCAGGATGCCTAGTGGCAGCCCCACAATATCCAGGAAGCCCTCTCTGCGGTTTTTCAGATTAGGTAGTCGAAAAACCTAAGAAATTTACCTGCTACATTTCAAGATACCATG
CDK11a negative control	negative control	inactive	-6.65746	n/a	AAGAAAGGGACCTGCTGTCCGACTTACAGGACATCAGCGACAGCGAGAGGAAGACCAGCTCGGCCGAGTCCTCGTCAGCGGAATCAGGCTCAGGTTCTGAGGAAGAAGAGGAGGAGGAGGAAGAGGAGGAGGAGGAAGGGAGCACCAGTGAAGAATCAGAGGAGGAGGAGGAGGAAGAGGAAGAGGAGGAGGAGGAGACCGGCAGCAACTCTGAGGAGGCATCAGAGCAGTCTGCCGAAGAAGTAAGTGAGGAAGAAATGAGTGAAGATATG
MM-HOXA9 negative control	negative control	inactive	-6.60619	n/a	TGATCTTTTAATCTTCGTTGGCCACAATTAAAACAAACCAGATCGTGGAGCTGCGCGATCCCTTTGCATAAAAACATATGGCTTTTGCTATAAAAATTATGACTGCAAAACACCGGGCCATTAATAGCGTGCGGAGTGATTTACGCGTTATTGTTCTGCCGGGCGGACACGTGACGCGCGTGGCCAATGGGGGCGCGGGCGCCGGCAACTTATTAGGTGACTGTACTTCACCCCCCCCTGGTGCCACCAAGTTGTTACATGAAATCTGCAGTTTCATAATTTCGGCGGGTCGGGCTGGGCCGGCCAGGCGCGGGCTACTGCAATGGCCACCACCGGGGGC
Scramble 1 negative control	negative control	inactive	-8.9221	n/a	AAAGAACTGAGGGAGGAGGGACACCAGGTAGACAGTTGAGTCGGACTGGCGCTGGAGGAAGGCCGACTAGGGAAACGGCCAAAGTCAGTAGGTGAAAGAGGGCGGAAGGGCGAAGGCAGGTAGACTCGGGCGGTGAATAGCGACGAGGGGAGACATACATCAAGAGCGACGGCGAACCAAGTGCGTAGACGAAAGTCACTAGAGAAAGAGAGGAGAAAGGACGGACAAAGGCGGGCCAAGGTAGGCGGTAAAGGACTATGAGTGAAGATATG
Scramble 2 negative control	negative control	inactive	-6.79204	n/a	CCAGAAGGCCACAGCAGACGCAGCTATAAGGAACTAAGCTAGAAAAGAAAGCGGCCTGGGGTGTGAGGGGACAGGAACGGAAGTCACGGAACGTAATTAGAACACCAAGTAGCACGTAGGGGGGACGCGCAGACCGTGGCATAAGGAAACCTACGGGTGGGGGGATAGCAGGAAGGGAGTTAAGAGAAGGACATAGAGAGGAGGGGGGGAAGCGGACGGTACGACGGGAGAATAGGAGAGCCACGAGGGAGGGCATAATGAGTGAAGATATGGTCTTCACACTCGAAG
Scramble 3 negative control	negative control	inactive	-7.63361	n/a	TAGGCCGCGAACGAGACGCCCAAATAGCGGTAGGAGGGAGGGGAGGGGGGCGAGGGTTAGGTAGCACGCGCAAGAGTCAGAATCTGACGGGAGCAGAGAAAAAAAGGAGCAGGCAAAACAAAGCAGCGACAAACGGGACGAGCTAGAGACGGTAGGCGTCAGATAAAGCGGTGTCGAAGAGACAGCGTTAGTAAACCACAAGGGGGGGGCAAAGAGCATTAACGACGCAGGGGGGGAAGGTAGGGTTAGAGATCGAGATGAGTGAAGATATGGTCTTCACACTCGAAG
SPIKE1 (G-cap) positive control	G-cap pos	n/a	n/a	1.94314	ATCGGAGTCCGCATCCAAGCGATCAAGCTTAGTGCTGCTCCGGTACAGGGTCGCGCTCGCGTCTGTCCTTAAGGCTCTCCTCGGTGTCCACGGCACCCTCTTTCCTTGCTTTGCAGCGATCCTACTGCCAGAAATTCGCC
SPIKE2 (G-cap) positive control	G-cap pos	n/a	n/a	2.01199	ATCGGAGTCCGCATCCAAGCGATCAAGCTTAGTGCTGCTCCGGTACAGGGTCACCTGCGTACTTGCTCTTAAGACTCTCTCCGGTGTCACCGGCACACTCTTCTCTTGCTCTGCGACGATCCTACTGCCAGTAAATCGCC
SPIKE3 (G-cap) positive control	G-cap pos	n/a	n/a	1.80404	ATCGGAGTCCGCATCCAAGCGATCAAGCTTAGTGCTGCTCCAGTACAGGGTCGCGCTCGCATCTGCTCTACAGACTCTATCCGGTGTCCCAGGCACCCTCTTCTCTTGCTTTGCGACGATCCATCTGCCAGACATTCGCC
IAPV_mut0	IAPV	active	-1.53408	0.747816	AAAATCATTCTATGGTTACCCATCATTAGAGGAAATTTCCAATAAACTCTGGTGTAAGGCTTAGAGTGATGGTCGAGGTGCCCTATTTAGGGTGAGGAGCCTCGGTGGCAGCCCCACCAAATCCTCTATTGGATAGGAACAGCTGTACTGGGCAGTTACAGCAGTCGTATGGTAACACATGCGGCGTTCCGAAATACCATGCCTGGCGATATG
IAPV_mut1	IAPV	active	-1.68629	0.858602	GAAATCATTCTATGGTTACCCATCATTAGAGGAAATTTCCAATAAACTCTGGTGTAAGGCTTAGAGTGATGGTCGAGGTGCCCTATTTAGGGTGAGGAGCCTCGGTGGCAGCCCCACCAAATCCTCTATTGGATAGGAACAGCTGTACTGGGCAGTTACAGCAGTCGTATGGTAACACATGCGGCGTTCCGAAATACCATGCCTGGCGATATG
IAPV_mut10	IAPV	active	-2.04713	0.713566	GGCATCATTCAAAGGTTACCCATCATTAGAGGAAATTTCCAATAAACTCTGGTGTAAGGCTTAGAGTGATGGTCGAGGTGCCCTATTTAGGGTGAGGAGCCTCGGTGGCAGCCCCACCAAATCCTCTATTGGATAGGAACAGCTGTACTGGGCAGTTACAGCAGTCGTATGGTAACACATGCGGCGTTCCGAAATACCATGCCTGGCGATATG
IAPV_mut100	IAPV	inactive	-5.17576	1.23739	GGCATCATTCTATGGTTACCCATCATTAGAGGAAATTTCCAATAAACTCTGGTGTAAGGCTTAGAGTGATGGTCGAGGTGCCCTATTTAGGGTGAGGAGCAAAGGTGGCAGCCCCACCAAATCCTCTATTGGATAGGAACAGCTGTACTGGGCAGTTACAGCAGTCGTATGGTAACACATGCGGCGTTCCGAAATACCATGCCTGGCGATATG
IAPV_mut101	IAPV	inactive	-6.09061	1.16541	GGCATCATTCTATGGTTACCCATCATTAGAGGAAATTTCCAATAAACTCTGGTGTAAGGCTTAGAGTGATGGTCGAGGTGCCCTATTTAGGGTGAGGAGCCAAAGTGGCAGCCCCACCAAATCCTCTATTGGATAGGAACAGCTGTACTGGGCAGTTACAGCAGTCGTATGGTAACACATGCGGCGTTCCGAAATACCATGCCTGGCGATATG
IAPV_mut102	IAPV	inactive	-6.5385	-0.313728	GGCATCATTCTATGGTTACCCATCATTAGAGGAAATTTCCAATAAACTCTGGTGTAAGGCTTAGAGTGATGGTCGAGGTGCCCTATTTAGGGTGAGGAGCCTAAATGGCAGCCCCACCAAATCCTCTATTGGATAGGAACAGCTGTACTGGGCAGTTACAGCAGTCGTATGGTAACACATGCGGCGTTCCGAAATACCATGCCTGGCGATATG
IAPV_mut103	IAPV	inactive	-5.60573	1.21015	GGCATCATTCTATGGTTACCCATCATTAGAGGAAATTTCCAATAAACTCTGGTGTAAGGCTTAGAGTGATGGTCGAGGTGCCCTATTTAGGGTGAGGAGCCTCAAAGGCAGCCCCACCAAATCCTCTATTGGATAGGAACAGCTGTACTGGGCAGTTACAGCAGTCGTATGGTAACACATGCGGCGTTCCGAAATACCATGCCTGGCGATATG
IAPV_mut104	IAPV	inactive	-4.9901	1.29207	GGCATCATTCTATGGTTACCCATCATTAGAGGAAATTTCCAATAAACTCTGGTGTAAGGCTTAGAGTGATGGTCGAGGTGCCCTATTTAGGGTGAGGAGCCTCGAAAGCAGCCCCACCAAATCCTCTATTGGATAGGAACAGCTGTACTGGGCAGTTACAGCAGTCGTATGGTAACACATGCGGCGTTCCGAAATACCATGCCTGGCGATATG
IAPV_mut105	IAPV	inactive	-5.44273	1.31684	GGCATCATTCTATGGTTACCCATCATTAGAGGAAATTTCCAATAAACTCTGGTGTAAGGCTTAGAGTGATGGTCGAGGTGCCCTATTTAGGGTGAGGAGCCTCGGAAACAGCCCCACCAAATCCTCTATTGGATAGGAACAGCTGTACTGGGCAGTTACAGCAGTCGTATGGTAACACATGCGGCGTTCCGAAATACCATGCCTGGCGATATG
IAPV_mut106	IAPV	inactive	-6.15106	1.33858	GGCATCATTCTATGGTTACCCATCATTAGAGGAAATTTCCAATAAACTCTGGTGTAAGGCTTAGAGTGATGGTCGAGGTGCCCTATTTAGGGTGAGGAGCCTCGGTAAAAGCCCCACCAAATCCTCTATTGGATAGGAACAGCTGTACTGGGCAGTTACAGCAGTCGTATGGTAACACATGCGGCGTTCCGAAATACCATGCCTGGCGATATG
IAPV_mut107	IAPV	inactive	-5.69175	1.3808	GGCATCATTCTATGGTTACCCATCATTAGAGGAAATTTCCAATAAACTCTGGTGTAAGGCTTAGAGTGATGGTCGAGGTGCCCTATTTAGGGTGAGGAGCCTCGGTGAAAGCCCCACCAAATCCTCTATTGGATAGGAACAGCTGTACTGGGCAGTTACAGCAGTCGTATGGTAACACATGCGGCGTTCCGAAATACCATGCCTGGCGATATG
IAPV_mut108	IAPV	inactive	-4.43408	1.31186	GGCATCATTCTATGGTTACCCATCATTAGAGGAAATTTCCAATAAACTCTGGTGTAAGGCTTAGAGTGATGGTCGAGGTGCCCTATTTAGGGTGAGGAGCCTCGGTGGAAACCCCACCAAATCCTCTATTGGATAGGAACAGCTGTACTGGGCAGTTACAGCAGTCGTATGGTAACACATGCGGCGTTCCGAAATACCATGCCTGGCGATATG
IAPV_mut109	IAPV	inactive	-3.32772	1.21293	GGCATCATTCTATGGTTACCCATCATTAGAGGAAATTTCCAATAAACTCTGGTGTAAGGCTTAGAGTGATGGTCGAGGTGCCCTATTTAGGGTGAGGAGCCTCGGTGGCAAACCCACCAAATCCTCTATTGGATAGGAACAGCTGTACTGGGCAGTTACAGCAGTCGTATGGTAACACATGCGGCGTTCCGAAATACCATGCCTGGCGATATG
IAPV_mut11	IAPV	active	-1.98562	0.725461	GGCATCATTCTAAAGTTACCCATCATTAGAGGAAATTTCCAATAAACTCTGGTGTAAGGCTTAGAGTGATGGTCGAGGTGCCCTATTTAGGGTGAGGAGCCTCGGTGGCAGCCCCACCAAATCCTCTATTGGATAGGAACAGCTGTACTGGGCAGTTACAGCAGTCGTATGGTAACACATGCGGCGTTCCGAAATACCATGCCTGGCGATATG
IAPV_mut110	IAPV	inactive	-3.94856	1.31146	GGCATCATTCTATGGTTACCCATCATTAGAGGAAATTTCCAATAAACTCTGGTGTAAGGCTTAGAGTGATGGTCGAGGTGCCCTATTTAGGGTGAGGAGCCTCGGTGGCAAAACCACCAAATCCTCTATTGGATAGGAACAGCTGTACTGGGCAGTTACAGCAGTCGTATGGTAACACATGCGGCGTTCCGAAATACCATGCCTGGCGATATG
IAPV_mut111	IAPV	inactive	-5.44813	1.28973	GGCATCATTCTATGGTTACCCATCATTAGAGGAAATTTCCAATAAACTCTGGTGTAAGGCTTAGAGTGATGGTCGAGGTGCCCTATTTAGGGTGAGGAGCCTCGGTGGCAGAAACACCAAATCCTCTATTGGATAGGAACAGCTGTACTGGGCAGTTACAGCAGTCGTATGGTAACACATGCGGCGTTCCGAAATACCATGCCTGGCGATATG
IAPV_mut112	IAPV	inactive	-6.1541	1.38209	GGCATCATTCTATGGTTACCCATCATTAGAGGAAATTTCCAATAAACTCTGGTGTAAGGCTTAGAGTGATGGTCGAGGTGCCCTATTTAGGGTGAGGAGCCTCGGTGGCAGCAAAACCAAATCCTCTATTGGATAGGAACAGCTGTACTGGGCAGTTACAGCAGTCGTATGGTAACACATGCGGCGTTCCGAAATACCATGCCTGGCGATATG
IAPV_mut113	IAPV	inactive	-5.36516	1.3331	GGCATCATTCTATGGTTACCCATCATTAGAGGAAATTTCCAATAAACTCTGGTGTAAGGCTTAGAGTGATGGTCGAGGTGCCCTATTTAGGGTGAGGAGCCTCGGTGGCAGCCAAACCAAATCCTCTATTGGATAGGAACAGCTGTACTGGGCAGTTACAGCAGTCGTATGGTAACACATGCGGCGTTCCGAAATACCATGCCTGGCGATATG
IAPV_mut114	IAPV	inactive	-5.27484	1.19761	GGCATCATTCTATGGTTACCCATCATTAGAGGAAATTTCCAATAAACTCTGGTGTAAGGCTTAGAGTGATGGTCGAGGTGCCCTATTTAGGGTGAGGAGCCTCGGTGGCAGCCCAAACAAATCCTCTATTGGATAGGAACAGCTGTACTGGGCAGTTACAGCAGTCGTATGGTAACACATGCGGCGTTCCGAAATACCATGCCTGGCGATATG
IAPV_mut115	IAPV	inactive	-5.93129	1.37615	GGCATCATTCTATGGTTACCCATCATTAGAGGAAATTTCCAATAAACTCTGGTGTAAGGCTTAGAGTGATGGTCGAGGTGCCCTATTTAGGGTGAGGAGCCTCGGTGGCAGCCCCAAAAAATCCTCTATTGGATAGGAACAGCTGTACTGGGCAGTTACAGCAGTCGTATGGTAACACATGCGGCGTTCCGAAATACCATGCCTGGCGATATG
IAPV_mut116	IAPV	inactive	-6.06164	1.38765	GGCATCATTCTATGGTTACCCATCATTAGAGGAAATTTCCAATAAACTCTGGTGTAAGGCTTAGAGTGATGGTCGAGGTGCCCTATTTAGGGTGAGGAGCCTCGGTGGCAGCCCCAAAAAATCCTCTATTGGATAGGAACAGCTGTACTGGGCAGTTACAGCAGTCGTATGGTAACACATGCGGCGTTCCGAAATACCATGCCTGGCGATATG
IAPV_mut117	IAPV	inactive	-4.74605	1.05614	GGCATCATTCTATGGTTACCCATCATTAGAGGAAATTTCCAATAAACTCTGGTGTAAGGCTTAGAGTGATGGTCGAGGTGCCCTATTTAGGGTGAGGAGCCTCGGTGGCAGCCCCACAAAATCCTCTATTGGATAGGAACAGCTGTACTGGGCAGTTACAGCAGTCGTATGGTAACACATGCGGCGTTCCGAAATACCATGCCTGGCGATATG
IAPV_mut118	IAPV	inactive	-5.43146	0.981679	GGCATCATTCTATGGTTACCCATCATTAGAGGAAATTTCCAATAAACTCTGGTGTAAGGCTTAGAGTGATGGTCGAGGTGCCCTATTTAGGGTGAGGAGCCTCGGTGGCAGCCCCACCCCCTCCTCTATTGGATAGGAACAGCTGTACTGGGCAGTTACAGCAGTCGTATGGTAACACATGCGGCGTTCCGAAATACCATGCCTGGCGATATG
IAPV_mut119	IAPV	inactive	-5.25087	1.20287	GGCATCATTCTATGGTTACCCATCATTAGAGGAAATTTCCAATAAACTCTGGTGTAAGGCTTAGAGTGATGGTCGAGGTGCCCTATTTAGGGTGAGGAGCCTCGGTGGCAGCCCCACCAAAACCTCTATTGGATAGGAACAGCTGTACTGGGCAGTTACAGCAGTCGTATGGTAACACATGCGGCGTTCCGAAATACCATGCCTGGCGATATG
IAPV_mut12	IAPV	inactive	-2.76191	0.45092	GGCATCATTCTAAAATTACCCATCATTAGAGGAAATTTCCAATAAACTCTGGTGTAAGGCTTAGAGTGATGGTCGAGGTGCCCTATTTAGGGTGAGGAGCCTCGGTGGCAGCCCCACCAAATCCTCTATTGGATAGGAACAGCTGTACTGGGCAGTTACAGCAGTCGTATGGTAACACATGCGGCGTTCCGAAATACCATGCCTGGCGATATG
IAPV_mut120	IAPV	inactive	-4.39227	1.05427	GGCATCATTCTATGGTTACCCATCATTAGAGGAAATTTCCAATAAACTCTGGTGTAAGGCTTAGAGTGATGGTCGAGGTGCCCTATTTAGGGTGAGGAGCCTCGGTGGCAGCCCCACCAAAAACTCTATTGGATAGGAACAGCTGTACTGGGCAGTTACAGCAGTCGTATGGTAACACATGCGGCGTTCCGAAATACCATGCCTGGCGATATG
IAPV_mut121	IAPV	inactive	-5.69347	1.05832	GGCATCATTCTATGGTTACCCATCATTAGAGGAAATTTCCAATAAACTCTGGTGTAAGGCTTAGAGTGATGGTCGAGGTGCCCTATTTAGGGTGAGGAGCCTCGGTGGCAGCCCCACCAAAAAATCTATTGGATAGGAACAGCTGTACTGGGCAGTTACAGCAGTCGTATGGTAACACATGCGGCGTTCCGAAATACCATGCCTGGCGATATG
IAPV_mut122	IAPV	inactive	-6.20408	1.18358	GGCATCATTCTATGGTTACCCATCATTAGAGGAAATTTCCAATAAACTCTGGTGTAAGGCTTAGAGTGATGGTCGAGGTGCCCTATTTAGGGTGAGGAGCCTCGGTGGCAGCCCCACCAAATAAACTATTGGATAGGAACAGCTGTACTGGGCAGTTACAGCAGTCGTATGGTAACACATGCGGCGTTCCGAAATACCATGCCTGGCGATATG
IAPV_mut123	IAPV	inactive	-3.72133	1.05232	GGCATCATTCTATGGTTACCCATCATTAGAGGAAATTTCCAATAAACTCTGGTGTAAGGCTTAGAGTGATGGTCGAGGTGCCCTATTTAGGGTGAGGAGCCTCGGTGGCAGCCCCACCAAATCAAATATTGGATAGGAACAGCTGTACTGGGCAGTTACAGCAGTCGTATGGTAACACATGCGGCGTTCCGAAATACCATGCCTGGCGATATG
IAPV_mut124	IAPV	inactive	-5.75486	1.00358	GGCATCATTCTATGGTTACCCATCATTAGAGGAAATTTCCAATAAACTCTGGTGTAAGGCTTAGAGTGATGGTCGAGGTGCCCTATTTAGGGTGAGGAGCCTCGGTGGCAGCCCCACCAAATCCAAAATTGGATAGGAACAGCTGTACTGGGCAGTTACAGCAGTCGTATGGTAACACATGCGGCGTTCCGAAATACCATGCCTGGCGATATG
IAPV_mut125	IAPV	inactive	-4.04075	0.85859	GGCATCATTCTATGGTTACCCATCATTAGAGGAAATTTCCAATAAACTCTGGTGTAAGGCTTAGAGTGATGGTCGAGGTGCCCTATTTAGGGTGAGGAGCCTCGGTGGCAGCCCCACCAAATCCTAAATTGGATAGGAACAGCTGTACTGGGCAGTTACAGCAGTCGTATGGTAACACATGCGGCGTTCCGAAATACCATGCCTGGCGATATG
IAPV_mut126	IAPV	inactive	-3.692	-0.348194	GGCATCATTCTATGGTTACCCATCATTAGAGGAAATTTCCAATAAACTCTGGTGTAAGGCTTAGAGTGATGGTCGAGGTGCCCTATTTAGGGTGAGGAGCCTCGGTGGCAGCCCCACCAAATCCTCAAATGGATAGGAACAGCTGTACTGGGCAGTTACAGCAGTCGTATGGTAACACATGCGGCGTTCCGAAATACCATGCCTGGCGATATG
IAPV_mut127	IAPV	inactive	-4.727	0.680265	GGCATCATTCTATGGTTACCCATCATTAGAGGAAATTTCCAATAAACTCTGGTGTAAGGCTTAGAGTGATGGTCGAGGTGCCCTATTTAGGGTGAGGAGCCTCGGTGGCAGCCCCACCAAATCCTCTAAAGGATAGGAACAGCTGTACTGGGCAGTTACAGCAGTCGTATGGTAACACATGCGGCGTTCCGAAATACCATGCCTGGCGATATG
IAPV_mut128	IAPV	inactive	-5.03444	0.693718	GGCATCATTCTATGGTTACCCATCATTAGAGGAAATTTCCAATAAACTCTGGTGTAAGGCTTAGAGTGATGGTCGAGGTGCCCTATTTAGGGTGAGGAGCCTCGGTGGCAGCCCCACCAAATCCTCTAAAAGATAGGAACAGCTGTACTGGGCAGTTACAGCAGTCGTATGGTAACACATGCGGCGTTCCGAAATACCATGCCTGGCGATATG
IAPV_mut129	IAPV	inactive	-6.49796	0.634956	GGCATCATTCTATGGTTACCCATCATTAGAGGAAATTTCCAATAAACTCTGGTGTAAGGCTTAGAGTGATGGTCGAGGTGCCCTATTTAGGGTGAGGAGCCTCGGTGGCAGCCCCACCAAATCCTCTATAAAATAGGAACAGCTGTACTGGGCAGTTACAGCAGTCGTATGGTAACACATGCGGCGTTCCGAAATACCATGCCTGGCGATATG
IAPV_mut13	IAPV	inactive	-2.59589	0.567991	GGCATCATTCTATAAATACCCATCATTAGAGGAAATTTCCAATAAACTCTGGTGTAAGGCTTAGAGTGATGGTCGAGGTGCCCTATTTAGGGTGAGGAGCCTCGGTGGCAGCCCCACCAAATCCTCTATTGGATAGGAACAGCTGTACTGGGCAGTTACAGCAGTCGTATGGTAACACATGCGGCGTTCCGAAATACCATGCCTGGCGATATG
IAPV_mut130	IAPV	inactive	-6.38017	0.657241	GGCATCATTCTATGGTTACCCATCATTAGAGGAAATTTCCAATAAACTCTGGTGTAAGGCTTAGAGTGATGGTCGAGGTGCCCTATTTAGGGTGAGGAGCCTCGGTGGCAGCCCCACCAAATCCTCTATTAAATAGGAACAGCTGTACTGGGCAGTTACAGCAGTCGTATGGTAACACATGCGGCGTTCCGAAATACCATGCCTGGCGATATG
IAPV_mut131	IAPV	inactive	-5.9023	0.802044	GGCATCATTCTATGGTTACCCATCATTAGAGGAAATTTCCAATAAACTCTGGTGTAAGGCTTAGAGTGATGGTCGAGGTGCCCTATTTAGGGTGAGGAGCCTCGGTGGCAGCCCCACCAAATCCTCTATTGAAAAGGAACAGCTGTACTGGGCAGTTACAGCAGTCGTATGGTAACACATGCGGCGTTCCGAAATACCATGCCTGGCGATATG
IAPV_mut132	IAPV	inactive	-4.00655	0.80168	GGCATCATTCTATGGTTACCCATCATTAGAGGAAATTTCCAATAAACTCTGGTGTAAGGCTTAGAGTGATGGTCGAGGTGCCCTATTTAGGGTGAGGAGCCTCGGTGGCAGCCCCACCAAATCCTCTATTGGAAAGGAACAGCTGTACTGGGCAGTTACAGCAGTCGTATGGTAACACATGCGGCGTTCCGAAATACCATGCCTGGCGATATG
IAPV_mut133	IAPV	inactive	-5.28463	0.558973	GGCATCATTCTATGGTTACCCATCATTAGAGGAAATTTCCAATAAACTCTGGTGTAAGGCTTAGAGTGATGGTCGAGGTGCCCTATTTAGGGTGAGGAGCCTCGGTGGCAGCCCCACCAAATCCTCTATTGGAAAAGAACAGCTGTACTGGGCAGTTACAGCAGTCGTATGGTAACACATGCGGCGTTCCGAAATACCATGCCTGGCGATATG
IAPV_mut134	IAPV	inactive	-6.00918	0.581233	GGCATCATTCTATGGTTACCCATCATTAGAGGAAATTTCCAATAAACTCTGGTGTAAGGCTTAGAGTGATGGTCGAGGTGCCCTATTTAGGGTGAGGAGCCTCGGTGGCAGCCCCACCAAATCCTCTATTGGATAAAAACAGCTGTACTGGGCAGTTACAGCAGTCGTATGGTAACACATGCGGCGTTCCGAAATACCATGCCTGGCGATATG
IAPV_mut135	IAPV	inactive	-6.43489	0.601915	GGCATCATTCTATGGTTACCCATCATTAGAGGAAATTTCCAATAAACTCTGGTGTAAGGCTTAGAGTGATGGTCGAGGTGCCCTATTTAGGGTGAGGAGCCTCGGTGGCAGCCCCACCAAATCCTCTATTGGATAAAAACAGCTGTACTGGGCAGTTACAGCAGTCGTATGGTAACACATGCGGCGTTCCGAAATACCATGCCTGGCGATATG
IAPV_mut136	IAPV	inactive	-5.22874	0.540001	GGCATCATTCTATGGTTACCCATCATTAGAGGAAATTTCCAATAAACTCTGGTGTAAGGCTTAGAGTGATGGTCGAGGTGCCCTATTTAGGGTGAGGAGCCTCGGTGGCAGCCCCACCAAATCCTCTATTGGATAGAAACAGCTGTACTGGGCAGTTACAGCAGTCGTATGGTAACACATGCGGCGTTCCGAAATACCATGCCTGGCGATATG
IAPV_mut137	IAPV	inactive	-3.17731	0.526727	GGCATCATTCTATGGTTACCCATCATTAGAGGAAATTTCCAATAAACTCTGGTGTAAGGCTTAGAGTGATGGTCGAGGTGCCCTATTTAGGGTGAGGAGCCTCGGTGGCAGCCCCACCAAATCCTCTATTGGATAGGAAAAGCTGTACTGGGCAGTTACAGCAGTCGTATGGTAACACATGCGGCGTTCCGAAATACCATGCCTGGCGATATG
IAPV_mut138	IAPV	inactive	-3.05892	0.524709	GGCATCATTCTATGGTTACCCATCATTAGAGGAAATTTCCAATAAACTCTGGTGTAAGGCTTAGAGTGATGGTCGAGGTGCCCTATTTAGGGTGAGGAGCCTCGGTGGCAGCCCCACCAAATCCTCTATTGGATAGGAAAAGCTGTACTGGGCAGTTACAGCAGTCGTATGGTAACACATGCGGCGTTCCGAAATACCATGCCTGGCGATATG
IAPV_mut139	IAPV	inactive	-4.62463	0.370471	GGCATCATTCTATGGTTACCCATCATTAGAGGAAATTTCCAATAAACTCTGGTGTAAGGCTTAGAGTGATGGTCGAGGTGCCCTATTTAGGGTGAGGAGCCTCGGTGGCAGCCCCACCAAATCCTCTATTGGATAGGAAAAACTGTACTGGGCAGTTACAGCAGTCGTATGGTAACACATGCGGCGTTCCGAAATACCATGCCTGGCGATATG
IAPV_mut14	IAPV	active	-2.29274	0.697233	GGCATCATTCTATGAAAACCCATCATTAGAGGAAATTTCCAATAAACTCTGGTGTAAGGCTTAGAGTGATGGTCGAGGTGCCCTATTTAGGGTGAGGAGCCTCGGTGGCAGCCCCACCAAATCCTCTATTGGATAGGAACAGCTGTACTGGGCAGTTACAGCAGTCGTATGGTAACACATGCGGCGTTCCGAAATACCATGCCTGGCGATATG
IAPV_mut140	IAPV	inactive	-2.81804	0.271052	GGCATCATTCTATGGTTACCCATCATTAGAGGAAATTTCCAATAAACTCTGGTGTAAGGCTTAGAGTGATGGTCGAGGTGCCCTATTTAGGGTGAGGAGCCTCGGTGGCAGCCCCACCAAATCCTCTATTGGATAGGAACAAATGTACTGGGCAGTTACAGCAGTCGTATGGTAACACATGCGGCGTTCCGAAATACCATGCCTGGCGATATG
IAPV_mut141	IAPV	inactive	-5.06246	0.279651	GGCATCATTCTATGGTTACCCATCATTAGAGGAAATTTCCAATAAACTCTGGTGTAAGGCTTAGAGTGATGGTCGAGGTGCCCTATTTAGGGTGAGGAGCCTCGGTGGCAGCCCCACCAAATCCTCTATTGGATAGGAACAAAAGTACTGGGCAGTTACAGCAGTCGTATGGTAACACATGCGGCGTTCCGAAATACCATGCCTGGCGATATG
IAPV_mut142	IAPV	inactive	-4.90663	0.275038	GGCATCATTCTATGGTTACCCATCATTAGAGGAAATTTCCAATAAACTCTGGTGTAAGGCTTAGAGTGATGGTCGAGGTGCCCTATTTAGGGTGAGGAGCCTCGGTGGCAGCCCCACCAAATCCTCTATTGGATAGGAACAGAAATACTGGGCAGTTACAGCAGTCGTATGGTAACACATGCGGCGTTCCGAAATACCATGCCTGGCGATATG
IAPV_mut143	IAPV	inactive	-5.93129	0.363941	GGCATCATTCTATGGTTACCCATCATTAGAGGAAATTTCCAATAAACTCTGGTGTAAGGCTTAGAGTGATGGTCGAGGTGCCCTATTTAGGGTGAGGAGCCTCGGTGGCAGCCCCACCAAATCCTCTATTGGATAGGAACAGCAAAACTGGGCAGTTACAGCAGTCGTATGGTAACACATGCGGCGTTCCGAAATACCATGCCTGGCGATATG
IAPV_mut144	IAPV	inactive	-4.07895	0.394056	GGCATCATTCTATGGTTACCCATCATTAGAGGAAATTTCCAATAAACTCTGGTGTAAGGCTTAGAGTGATGGTCGAGGTGCCCTATTTAGGGTGAGGAGCCTCGGTGGCAGCCCCACCAAATCCTCTATTGGATAGGAACAGCTAAACTGGGCAGTTACAGCAGTCGTATGGTAACACATGCGGCGTTCCGAAATACCATGCCTGGCGATATG
IAPV_mut145	IAPV	inactive	-2.90967	-0.343216	GGCATCATTCTATGGTTACCCATCATTAGAGGAAATTTCCAATAAACTCTGGTGTAAGGCTTAGAGTGATGGTCGAGGTGCCCTATTTAGGGTGAGGAGCCTCGGTGGCAGCCCCACCAAATCCTCTATTGGATAGGAACAGCTGAAATGGGCAGTTACAGCAGTCGTATGGTAACACATGCGGCGTTCCGAAATACCATGCCTGGCGATATG
IAPV_mut146	IAPV	active	-0.769859	1.00632	GGCATCATTCTATGGTTACCCATCATTAGAGGAAATTTCCAATAAACTCTGGTGTAAGGCTTAGAGTGATGGTCGAGGTGCCCTATTTAGGGTGAGGAGCCTCGGTGGCAGCCCCACCAAATCCTCTATTGGATAGGAACAGCTGTAAAGGGCAGTTACAGCAGTCGTATGGTAACACATGCGGCGTTCCGAAATACCATGCCTGGCGATATG
IAPV_mut147	IAPV	active	-1.55427	0.933113	GGCATCATTCTATGGTTACCCATCATTAGAGGAAATTTCCAATAAACTCTGGTGTAAGGCTTAGAGTGATGGTCGAGGTGCCCTATTTAGGGTGAGGAGCCTCGGTGGCAGCCCCACCAAATCCTCTATTGGATAGGAACAGCTGTAAAAGGCAGTTACAGCAGTCGTATGGTAACACATGCGGCGTTCCGAAATACCATGCCTGGCGATATG
IAPV_mut148	IAPV	inactive	-4.91463	0.538519	GGCATCATTCTATGGTTACCCATCATTAGAGGAAATTTCCAATAAACTCTGGTGTAAGGCTTAGAGTGATGGTCGAGGTGCCCTATTTAGGGTGAGGAGCCTCGGTGGCAGCCCCACCAAATCCTCTATTGGATAGGAACAGCTGTACAAAGCAGTTACAGCAGTCGTATGGTAACACATGCGGCGTTCCGAAATACCATGCCTGGCGATATG
IAPV_mut149	IAPV	inactive	-5.6253	0.622701	GGCATCATTCTATGGTTACCCATCATTAGAGGAAATTTCCAATAAACTCTGGTGTAAGGCTTAGAGTGATGGTCGAGGTGCCCTATTTAGGGTGAGGAGCCTCGGTGGCAGCCCCACCAAATCCTCTATTGGATAGGAACAGCTGTACTAAACAGTTACAGCAGTCGTATGGTAACACATGCGGCGTTCCGAAATACCATGCCTGGCGATATG
IAPV_mut15	IAPV	active	-1.78888	0.777938	GGCATCATTCTATGGAAACCCATCATTAGAGGAAATTTCCAATAAACTCTGGTGTAAGGCTTAGAGTGATGGTCGAGGTGCCCTATTTAGGGTGAGGAGCCTCGGTGGCAGCCCCACCAAATCCTCTATTGGATAGGAACAGCTGTACTGGGCAGTTACAGCAGTCGTATGGTAACACATGCGGCGTTCCGAAATACCATGCCTGGCGATATG
IAPV_mut150	IAPV	inactive	-6.97184	0.598843	GGCATCATTCTATGGTTACCCATCATTAGAGGAAATTTCCAATAAACTCTGGTGTAAGGCTTAGAGTGATGGTCGAGGTGCCCTATTTAGGGTGAGGAGCCTCGGTGGCAGCCCCACCAAATCCTCTATTGGATAGGAACAGCTGTACTGAAAAGTTACAGCAGTCGTATGGTAACACATGCGGCGTTCCGAAATACCATGCCTGGCGATATG
IAPV_mut151	IAPV	inactive	-4.17614	0.43463	GGCATCATTCTATGGTTACCCATCATTAGAGGAAATTTCCAATAAACTCTGGTGTAAGGCTTAGAGTGATGGTCGAGGTGCCCTATTTAGGGTGAGGAGCCTCGGTGGCAGCCCCACCAAATCCTCTATTGGATAGGAACAGCTGTACTGGAAAGTTACAGCAGTCGTATGGTAACACATGCGGCGTTCCGAAATACCATGCCTGGCGATATG
IAPV_mut152	IAPV	inactive	-3.15067	0.433728	GGCATCATTCTATGGTTACCCATCATTAGAGGAAATTTCCAATAAACTCTGGTGTAAGGCTTAGAGTGATGGTCGAGGTGCCCTATTTAGGGTGAGGAGCCTCGGTGGCAGCCCCACCAAATCCTCTATTGGATAGGAACAGCTGTACTGGGAAATTACAGCAGTCGTATGGTAACACATGCGGCGTTCCGAAATACCATGCCTGGCGATATG
IAPV_mut153	IAPV	active	-1.7254	0.896273	GGCATCATTCTATGGTTACCCATCATTAGAGGAAATTTCCAATAAACTCTGGTGTAAGGCTTAGAGTGATGGTCGAGGTGCCCTATTTAGGGTGAGGAGCCTCGGTGGCAGCCCCACCAAATCCTCTATTGGATAGGAACAGCTGTACTGGGCAAATACAGCAGTCGTATGGTAACACATGCGGCGTTCCGAAATACCATGCCTGGCGATATG
IAPV_mut154	IAPV	active	-1.09305	0.932479	GGCATCATTCTATGGTTACCCATCATTAGAGGAAATTTCCAATAAACTCTGGTGTAAGGCTTAGAGTGATGGTCGAGGTGCCCTATTTAGGGTGAGGAGCCTCGGTGGCAGCCCCACCAAATCCTCTATTGGATAGGAACAGCTGTACTGGGCAAAAACAGCAGTCGTATGGTAACACATGCGGCGTTCCGAAATACCATGCCTGGCGATATG
IAPV_mut155	IAPV	active	-1.53543	0.699415	GGCATCATTCTATGGTTACCCATCATTAGAGGAAATTTCCAATAAACTCTGGTGTAAGGCTTAGAGTGATGGTCGAGGTGCCCTATTTAGGGTGAGGAGCCTCGGTGGCAGCCCCACCAAATCCTCTATTGGATAGGAACAGCTGTACTGGGCAGAAACAGCAGTCGTATGGTAACACATGCGGCGTTCCGAAATACCATGCCTGGCGATATG
IAPV_mut156	IAPV	inactive	-4.27816	0.364508	GGCATCATTCTATGGTTACCCATCATTAGAGGAAATTTCCAATAAACTCTGGTGTAAGGCTTAGAGTGATGGTCGAGGTGCCCTATTTAGGGTGAGGAGCCTCGGTGGCAGCCCCACCAAATCCTCTATTGGATAGGAACAGCTGTACTGGGCAGTAAAAGCAGTCGTATGGTAACACATGCGGCGTTCCGAAATACCATGCCTGGCGATATG
IAPV_mut157	IAPV	inactive	-3.52359	0.41781	GGCATCATTCTATGGTTACCCATCATTAGAGGAAATTTCCAATAAACTCTGGTGTAAGGCTTAGAGTGATGGTCGAGGTGCCCTATTTAGGGTGAGGAGCCTCGGTGGCAGCCCCACCAAATCCTCTATTGGATAGGAACAGCTGTACTGGGCAGTTAAAGCAGTCGTATGGTAACACATGCGGCGTTCCGAAATACCATGCCTGGCGATATG
IAPV_mut158	IAPV	inactive	-5.2442	0.349477	GGCATCATTCTATGGTTACCCATCATTAGAGGAAATTTCCAATAAACTCTGGTGTAAGGCTTAGAGTGATGGTCGAGGTGCCCTATTTAGGGTGAGGAGCCTCGGTGGCAGCCCCACCAAATCCTCTATTGGATAGGAACAGCTGTACTGGGCAGTTAAAACAGTCGTATGGTAACACATGCGGCGTTCCGAAATACCATGCCTGGCGATATG
IAPV_mut159	IAPV	inactive	-4.27839	0.427178	GGCATCATTCTATGGTTACCCATCATTAGAGGAAATTTCCAATAAACTCTGGTGTAAGGCTTAGAGTGATGGTCGAGGTGCCCTATTTAGGGTGAGGAGCCTCGGTGGCAGCCCCACCAAATCCTCTATTGGATAGGAACAGCTGTACTGGGCAGTTACAAAAGTCGTATGGTAACACATGCGGCGTTCCGAAATACCATGCCTGGCGATATG
IAPV_mut16	IAPV	inactive	-2.72422	0.588867	GGCATCATTCTATGGTAAACCATCATTAGAGGAAATTTCCAATAAACTCTGGTGTAAGGCTTAGAGTGATGGTCGAGGTGCCCTATTTAGGGTGAGGAGCCTCGGTGGCAGCCCCACCAAATCCTCTATTGGATAGGAACAGCTGTACTGGGCAGTTACAGCAGTCGTATGGTAACACATGCGGCGTTCCGAAATACCATGCCTGGCGATATG
IAPV_mut160	IAPV	inactive	-4.4234	0.428741	GGCATCATTCTATGGTTACCCATCATTAGAGGAAATTTCCAATAAACTCTGGTGTAAGGCTTAGAGTGATGGTCGAGGTGCCCTATTTAGGGTGAGGAGCCTCGGTGGCAGCCCCACCAAATCCTCTATTGGATAGGAACAGCTGTACTGGGCAGTTACAAAAGTCGTATGGTAACACATGCGGCGTTCCGAAATACCATGCCTGGCGATATG
IAPV_mut161	IAPV	inactive	-3.36011	1.02351	GGCATCATTCTATGGTTACCCATCATTAGAGGAAATTTCCAATAAACTCTGGTGTAAGGCTTAGAGTGATGGTCGAGGTGCCCTATTTAGGGTGAGGAGCCTCGGTGGCAGCCCCACCAAATCCTCTATTGGATAGGAACAGCTGTACTGGGCAGTTACAGAAATCGTATGGTAACACATGCGGCGTTCCGAAATACCATGCCTGGCGATATG
IAPV_mut162	IAPV	active	-2.26122	0.98318	GGCATCATTCTATGGTTACCCATCATTAGAGGAAATTTCCAATAAACTCTGGTGTAAGGCTTAGAGTGATGGTCGAGGTGCCCTATTTAGGGTGAGGAGCCTCGGTGGCAGCCCCACCAAATCCTCTATTGGATAGGAACAGCTGTACTGGGCAGTTACAGCAAACGTATGGTAACACATGCGGCGTTCCGAAATACCATGCCTGGCGATATG
IAPV_mut163	IAPV	inactive	-2.68402	0.875378	GGCATCATTCTATGGTTACCCATCATTAGAGGAAATTTCCAATAAACTCTGGTGTAAGGCTTAGAGTGATGGTCGAGGTGCCCTATTTAGGGTGAGGAGCCTCGGTGGCAGCCCCACCAAATCCTCTATTGGATAGGAACAGCTGTACTGGGCAGTTACAGCAAAAGTATGGTAACACATGCGGCGTTCCGAAATACCATGCCTGGCGATATG
IAPV_mut164	IAPV	inactive	-4.49265	1.07402	GGCATCATTCTATGGTTACCCATCATTAGAGGAAATTTCCAATAAACTCTGGTGTAAGGCTTAGAGTGATGGTCGAGGTGCCCTATTTAGGGTGAGGAGCCTCGGTGGCAGCCCCACCAAATCCTCTATTGGATAGGAACAGCTGTACTGGGCAGTTACAGCAGAAATATGGTAACACATGCGGCGTTCCGAAATACCATGCCTGGCGATATG
IAPV_mut165	IAPV	inactive	-5.68211	1.07878	GGCATCATTCTATGGTTACCCATCATTAGAGGAAATTTCCAATAAACTCTGGTGTAAGGCTTAGAGTGATGGTCGAGGTGCCCTATTTAGGGTGAGGAGCCTCGGTGGCAGCCCCACCAAATCCTCTATTGGATAGGAACAGCTGTACTGGGCAGTTACAGCAGTAAAATGGTAACACATGCGGCGTTCCGAAATACCATGCCTGGCGATATG
IAPV_mut166	IAPV	inactive	-3.74696	1.1203	GGCATCATTCTATGGTTACCCATCATTAGAGGAAATTTCCAATAAACTCTGGTGTAAGGCTTAGAGTGATGGTCGAGGTGCCCTATTTAGGGTGAGGAGCCTCGGTGGCAGCCCCACCAAATCCTCTATTGGATAGGAACAGCTGTACTGGGCAGTTACAGCAGTCAAATGGTAACACATGCGGCGTTCCGAAATACCATGCCTGGCGATATG
IAPV_mut167	IAPV	inactive	-4.394	1.13467	GGCATCATTCTATGGTTACCCATCATTAGAGGAAATTTCCAATAAACTCTGGTGTAAGGCTTAGAGTGATGGTCGAGGTGCCCTATTTAGGGTGAGGAGCCTCGGTGGCAGCCCCACCAAATCCTCTATTGGATAGGAACAGCTGTACTGGGCAGTTACAGCAGTCGAAAGGTAACACATGCGGCGTTCCGAAATACCATGCCTGGCGATATG
IAPV_mut168	IAPV	inactive	-2.82785	1.11268	GGCATCATTCTATGGTTACCCATCATTAGAGGAAATTTCCAATAAACTCTGGTGTAAGGCTTAGAGTGATGGTCGAGGTGCCCTATTTAGGGTGAGGAGCCTCGGTGGCAGCCCCACCAAATCCTCTATTGGATAGGAACAGCTGTACTGGGCAGTTACAGCAGTCGTAAAGTAACACATGCGGCGTTCCGAAATACCATGCCTGGCGATATG
IAPV_mut169	IAPV	inactive	-3.07605	1.15756	GGCATCATTCTATGGTTACCCATCATTAGAGGAAATTTCCAATAAACTCTGGTGTAAGGCTTAGAGTGATGGTCGAGGTGCCCTATTTAGGGTGAGGAGCCTCGGTGGCAGCCCCACCAAATCCTCTATTGGATAGGAACAGCTGTACTGGGCAGTTACAGCAGTCGTAAAATAACACATGCGGCGTTCCGAAATACCATGCCTGGCGATATG
IAPV_mut17	IAPV	inactive	-3.28744	0.70201	GGCATCATTCTATGGTTAAACATCATTAGAGGAAATTTCCAATAAACTCTGGTGTAAGGCTTAGAGTGATGGTCGAGGTGCCCTATTTAGGGTGAGGAGCCTCGGTGGCAGCCCCACCAAATCCTCTATTGGATAGGAACAGCTGTACTGGGCAGTTACAGCAGTCGTATGGTAACACATGCGGCGTTCCGAAATACCATGCCTGGCGATATG
IAPV_mut170	IAPV	inactive	-3.16872	1.18748	GGCATCATTCTATGGTTACCCATCATTAGAGGAAATTTCCAATAAACTCTGGTGTAAGGCTTAGAGTGATGGTCGAGGTGCCCTATTTAGGGTGAGGAGCCTCGGTGGCAGCCCCACCAAATCCTCTATTGGATAGGAACAGCTGTACTGGGCAGTTACAGCAGTCGTATAAAAACACATGCGGCGTTCCGAAATACCATGCCTGGCGATATG
IAPV_mut171	IAPV	active	-1.67934	1.10619	GGCATCATTCTATGGTTACCCATCATTAGAGGAAATTTCCAATAAACTCTGGTGTAAGGCTTAGAGTGATGGTCGAGGTGCCCTATTTAGGGTGAGGAGCCTCGGTGGCAGCCCCACCAAATCCTCTATTGGATAGGAACAGCTGTACTGGGCAGTTACAGCAGTCGTATGAAAACACATGCGGCGTTCCGAAATACCATGCCTGGCGATATG
IAPV_mut172	IAPV	active	-1.05123	1.06019	GGCATCATTCTATGGTTACCCATCATTAGAGGAAATTTCCAATAAACTCTGGTGTAAGGCTTAGAGTGATGGTCGAGGTGCCCTATTTAGGGTGAGGAGCCTCGGTGGCAGCCCCACCAAATCCTCTATTGGATAGGAACAGCTGTACTGGGCAGTTACAGCAGTCGTATGGAAACACATGCGGCGTTCCGAAATACCATGCCTGGCGATATG
IAPV_mut173	IAPV	active	-1.51233	0.0820134	GGCATCATTCTATGGTTACCCATCATTAGAGGAAATTTCCAATAAACTCTGGTGTAAGGCTTAGAGTGATGGTCGAGGTGCCCTATTTAGGGTGAGGAGCCTCGGTGGCAGCCCCACCAAATCCTCTATTGGATAGGAACAGCTGTACTGGGCAGTTACAGCAGTCGTATGGTAAAACATGCGGCGTTCCGAAATACCATGCCTGGCGATATG
IAPV_mut174	IAPV	active	-1.50771	0.0543309	GGCATCATTCTATGGTTACCCATCATTAGAGGAAATTTCCAATAAACTCTGGTGTAAGGCTTAGAGTGATGGTCGAGGTGCCCTATTTAGGGTGAGGAGCCTCGGTGGCAGCCCCACCAAATCCTCTATTGGATAGGAACAGCTGTACTGGGCAGTTACAGCAGTCGTATGGTAAAACATGCGGCGTTCCGAAATACCATGCCTGGCGATATG
IAPV_mut175	IAPV	active	-1.58631	0.170186	GGCATCATTCTATGGTTACCCATCATTAGAGGAAATTTCCAATAAACTCTGGTGTAAGGCTTAGAGTGATGGTCGAGGTGCCCTATTTAGGGTGAGGAGCCTCGGTGGCAGCCCCACCAAATCCTCTATTGGATAGGAACAGCTGTACTGGGCAGTTACAGCAGTCGTATGGTAAAAAATGCGGCGTTCCGAAATACCATGCCTGGCGATATG
IAPV_mut176	IAPV	active	-1.91953	0.757766	GGCATCATTCTATGGTTACCCATCATTAGAGGAAATTTCCAATAAACTCTGGTGTAAGGCTTAGAGTGATGGTCGAGGTGCCCTATTTAGGGTGAGGAGCCTCGGTGGCAGCCCCACCAAATCCTCTATTGGATAGGAACAGCTGTACTGGGCAGTTACAGCAGTCGTATGGTAACAAATGCGGCGTTCCGAAATACCATGCCTGGCGATATG
IAPV_mut177	IAPV	inactive	-3.10939	1.09176	GGCATCATTCTATGGTTACCCATCATTAGAGGAAATTTCCAATAAACTCTGGTGTAAGGCTTAGAGTGATGGTCGAGGTGCCCTATTTAGGGTGAGGAGCCTCGGTGGCAGCCCCACCAAATCCTCTATTGGATAGGAACAGCTGTACTGGGCAGTTACAGCAGTCGTATGGTAACAAAAGCGGCGTTCCGAAATACCATGCCTGGCGATATG
IAPV_mut178	IAPV	active	-1.71115	1.27965	GGCATCATTCTATGGTTACCCATCATTAGAGGAAATTTCCAATAAACTCTGGTGTAAGGCTTAGAGTGATGGTCGAGGTGCCCTATTTAGGGTGAGGAGCCTCGGTGGCAGCCCCACCAAATCCTCTATTGGATAGGAACAGCTGTACTGGGCAGTTACAGCAGTCGTATGGTAACACAAACGGCGTTCCGAAATACCATGCCTGGCGATATG
IAPV_mut179	IAPV	inactive	-3.04788	0.941087	GGCATCATTCTATGGTTACCCATCATTAGAGGAAATTTCCAATAAACTCTGGTGTAAGGCTTAGAGTGATGGTCGAGGTGCCCTATTTAGGGTGAGGAGCCTCGGTGGCAGCCCCACCAAATCCTCTATTGGATAGGAACAGCTGTACTGGGCAGTTACAGCAGTCGTATGGTAACACAAAAGGCGTTCCGAAATACCATGCCTGGCGATATG
IAPV_mut18	IAPV	inactive	-5.37926	0.669412	GGCATCATTCTATGGTTAAAAATCATTAGAGGAAATTTCCAATAAACTCTGGTGTAAGGCTTAGAGTGATGGTCGAGGTGCCCTATTTAGGGTGAGGAGCCTCGGTGGCAGCCCCACCAAATCCTCTATTGGATAGGAACAGCTGTACTGGGCAGTTACAGCAGTCGTATGGTAACACATGCGGCGTTCCGAAATACCATGCCTGGCGATATG
IAPV_mut180	IAPV	inactive	-4.19001	0.992182	GGCATCATTCTATGGTTACCCATCATTAGAGGAAATTTCCAATAAACTCTGGTGTAAGGCTTAGAGTGATGGTCGAGGTGCCCTATTTAGGGTGAGGAGCCTCGGTGGCAGCCCCACCAAATCCTCTATTGGATAGGAACAGCTGTACTGGGCAGTTACAGCAGTCGTATGGTAACACATAAAGCGTTCCGAAATACCATGCCTGGCGATATG
IAPV_mut181	IAPV	inactive	-4.60266	1.11074	GGCATCATTCTATGGTTACCCATCATTAGAGGAAATTTCCAATAAACTCTGGTGTAAGGCTTAGAGTGATGGTCGAGGTGCCCTATTTAGGGTGAGGAGCCTCGGTGGCAGCCCCACCAAATCCTCTATTGGATAGGAACAGCTGTACTGGGCAGTTACAGCAGTCGTATGGTAACACATGAAACGTTCCGAAATACCATGCCTGGCGATATG
IAPV_mut182	IAPV	active	-2.32133	0.966067	GGCATCATTCTATGGTTACCCATCATTAGAGGAAATTTCCAATAAACTCTGGTGTAAGGCTTAGAGTGATGGTCGAGGTGCCCTATTTAGGGTGAGGAGCCTCGGTGGCAGCCCCACCAAATCCTCTATTGGATAGGAACAGCTGTACTGGGCAGTTACAGCAGTCGTATGGTAACACATGCAAAGTTCCGAAATACCATGCCTGGCGATATG
IAPV_mut183	IAPV	inactive	-3.46143	0.903034	GGCATCATTCTATGGTTACCCATCATTAGAGGAAATTTCCAATAAACTCTGGTGTAAGGCTTAGAGTGATGGTCGAGGTGCCCTATTTAGGGTGAGGAGCCTCGGTGGCAGCCCCACCAAATCCTCTATTGGATAGGAACAGCTGTACTGGGCAGTTACAGCAGTCGTATGGTAACACATGCGAAATTCCGAAATACCATGCCTGGCGATATG
IAPV_mut184	IAPV	inactive	-6.68725	1.01256	GGCATCATTCTATGGTTACCCATCATTAGAGGAAATTTCCAATAAACTCTGGTGTAAGGCTTAGAGTGATGGTCGAGGTGCCCTATTTAGGGTGAGGAGCCTCGGTGGCAGCCCCACCAAATCCTCTATTGGATAGGAACAGCTGTACTGGGCAGTTACAGCAGTCGTATGGTAACACATGCGGAAATCCGAAATACCATGCCTGGCGATATG
IAPV_mut185	IAPV	inactive	-4.9989	0.5876	GGCATCATTCTATGGTTACCCATCATTAGAGGAAATTTCCAATAAACTCTGGTGTAAGGCTTAGAGTGATGGTCGAGGTGCCCTATTTAGGGTGAGGAGCCTCGGTGGCAGCCCCACCAAATCCTCTATTGGATAGGAACAGCTGTACTGGGCAGTTACAGCAGTCGTATGGTAACACATGCGGCAAACCGAAATACCATGCCTGGCGATATG
IAPV_mut186	IAPV	inactive	-4.69796	0.439016	GGCATCATTCTATGGTTACCCATCATTAGAGGAAATTTCCAATAAACTCTGGTGTAAGGCTTAGAGTGATGGTCGAGGTGCCCTATTTAGGGTGAGGAGCCTCGGTGGCAGCCCCACCAAATCCTCTATTGGATAGGAACAGCTGTACTGGGCAGTTACAGCAGTCGTATGGTAACACATGCGGCGAAACGAAATACCATGCCTGGCGATATG
IAPV_mut187	IAPV	inactive	-3.5405	0.486707	GGCATCATTCTATGGTTACCCATCATTAGAGGAAATTTCCAATAAACTCTGGTGTAAGGCTTAGAGTGATGGTCGAGGTGCCCTATTTAGGGTGAGGAGCCTCGGTGGCAGCCCCACCAAATCCTCTATTGGATAGGAACAGCTGTACTGGGCAGTTACAGCAGTCGTATGGTAACACATGCGGCGTAAAGAAATACCATGCCTGGCGATATG
IAPV_mut188	IAPV	inactive	-6.50417	0.61823	GGCATCATTCTATGGTTACCCATCATTAGAGGAAATTTCCAATAAACTCTGGTGTAAGGCTTAGAGTGATGGTCGAGGTGCCCTATTTAGGGTGAGGAGCCTCGGTGGCAGCCCCACCAAATCCTCTATTGGATAGGAACAGCTGTACTGGGCAGTTACAGCAGTCGTATGGTAACACATGCGGCGTTAAAAAATACCATGCCTGGCGATATG
IAPV_mut189	IAPV	inactive	-5.26418	0.558628	GGCATCATTCTATGGTTACCCATCATTAGAGGAAATTTCCAATAAACTCTGGTGTAAGGCTTAGAGTGATGGTCGAGGTGCCCTATTTAGGGTGAGGAGCCTCGGTGGCAGCCCCACCAAATCCTCTATTGGATAGGAACAGCTGTACTGGGCAGTTACAGCAGTCGTATGGTAACACATGCGGCGTTCAAAAATACCATGCCTGGCGATATG
IAPV_mut19	IAPV	inactive	-2.8664	0.696179	GGCATCATTCTATGGTTACAAATCATTAGAGGAAATTTCCAATAAACTCTGGTGTAAGGCTTAGAGTGATGGTCGAGGTGCCCTATTTAGGGTGAGGAGCCTCGGTGGCAGCCCCACCAAATCCTCTATTGGATAGGAACAGCTGTACTGGGCAGTTACAGCAGTCGTATGGTAACACATGCGGCGTTCCGAAATACCATGCCTGGCGATATG
IAPV_mut190	IAPV	inactive	-3.31332	0.758879	GGCATCATTCTATGGTTACCCATCATTAGAGGAAATTTCCAATAAACTCTGGTGTAAGGCTTAGAGTGATGGTCGAGGTGCCCTATTTAGGGTGAGGAGCCTCGGTGGCAGCCCCACCAAATCCTCTATTGGATAGGAACAGCTGTACTGGGCAGTTACAGCAGTCGTATGGTAACACATGCGGCGTTCCAAAATACCATGCCTGGCGATATG
IAPV_mut191	IAPV	inactive	-4.39895	0.904482	GGCATCATTCTATGGTTACCCATCATTAGAGGAAATTTCCAATAAACTCTGGTGTAAGGCTTAGAGTGATGGTCGAGGTGCCCTATTTAGGGTGAGGAGCCTCGGTGGCAGCCCCACCAAATCCTCTATTGGATAGGAACAGCTGTACTGGGCAGTTACAGCAGTCGTATGGTAACACATGCGGCGTTCCGCCCTACCATGCCTGGCGATATG
IAPV_mut192	IAPV	active	-1.55645	1.04056	GGCATCATTCTATGGTTACCCATCATTAGAGGAAATTTCCAATAAACTCTGGTGTAAGGCTTAGAGTGATGGTCGAGGTGCCCTATTTAGGGTGAGGAGCCTCGGTGGCAGCCCCACCAAATCCTCTATTGGATAGGAACAGCTGTACTGGGCAGTTACAGCAGTCGTATGGTAACACATGCGGCGTTCCGAAAAACCATGCCTGGCGATATG
IAPV_mut193	IAPV	active	-1.59851	1.00487	GGCATCATTCTATGGTTACCCATCATTAGAGGAAATTTCCAATAAACTCTGGTGTAAGGCTTAGAGTGATGGTCGAGGTGCCCTATTTAGGGTGAGGAGCCTCGGTGGCAGCCCCACCAAATCCTCTATTGGATAGGAACAGCTGTACTGGGCAGTTACAGCAGTCGTATGGTAACACATGCGGCGTTCCGAAAAACCATGCCTGGCGATATG
IAPV_mut194	IAPV	active	-1.53209	0.729351	GGCATCATTCTATGGTTACCCATCATTAGAGGAAATTTCCAATAAACTCTGGTGTAAGGCTTAGAGTGATGGTCGAGGTGCCCTATTTAGGGTGAGGAGCCTCGGTGGCAGCCCCACCAAATCCTCTATTGGATAGGAACAGCTGTACTGGGCAGTTACAGCAGTCGTATGGTAACACATGCGGCGTTCCGAAAAAACATGCCTGGCGATATG
IAPV_mut195	IAPV	active	-1.92271	0.72286	GGCATCATTCTATGGTTACCCATCATTAGAGGAAATTTCCAATAAACTCTGGTGTAAGGCTTAGAGTGATGGTCGAGGTGCCCTATTTAGGGTGAGGAGCCTCGGTGGCAGCCCCACCAAATCCTCTATTGGATAGGAACAGCTGTACTGGGCAGTTACAGCAGTCGTATGGTAACACATGCGGCGTTCCGAAATAAAATGCCTGGCGATATG
IAPV_mut196	IAPV	active	-2.09946	0.780419	GGCATCATTCTATGGTTACCCATCATTAGAGGAAATTTCCAATAAACTCTGGTGTAAGGCTTAGAGTGATGGTCGAGGTGCCCTATTTAGGGTGAGGAGCCTCGGTGGCAGCCCCACCAAATCCTCTATTGGATAGGAACAGCTGTACTGGGCAGTTACAGCAGTCGTATGGTAACACATGCGGCGTTCCGAAATAAAATGCCTGGCGATATG
IAPV_mut197	IAPV	active	-2.14116	0.68897	GGCATCATTCTATGGTTACCCATCATTAGAGGAAATTTCCAATAAACTCTGGTGTAAGGCTTAGAGTGATGGTCGAGGTGCCCTATTTAGGGTGAGGAGCCTCGGTGGCAGCCCCACCAAATCCTCTATTGGATAGGAACAGCTGTACTGGGCAGTTACAGCAGTCGTATGGTAACACATGCGGCGTTCCGAAATACAAAGCCTGGCGATATG
IAPV_mut198	IAPV	inactive	-3.04692	0.647547	GGCATCATTCTATGGTTACCCATCATTAGAGGAAATTTCCAATAAACTCTGGTGTAAGGCTTAGAGTGATGGTCGAGGTGCCCTATTTAGGGTGAGGAGCCTCGGTGGCAGCCCCACCAAATCCTCTATTGGATAGGAACAGCTGTACTGGGCAGTTACAGCAGTCGTATGGTAACACATGCGGCGTTCCGAAATACCAAACCTGGCGATATG
IAPV_mut199	IAPV	inactive	-7.54508	0.547133	GGCATCATTCTATGGTTACCCATCATTAGAGGAAATTTCCAATAAACTCTGGTGTAAGGCTTAGAGTGATGGTCGAGGTGCCCTATTTAGGGTGAGGAGCCTCGGTGGCAGCCCCACCAAATCCTCTATTGGATAGGAACAGCTGTACTGGGCAGTTACAGCAGTCGTATGGTAACACATGCGGCGTTCCGAAATACCAAAACTGGCGATATG
IAPV_mut2	IAPV	inactive	-2.48681	0.771163	GGAAACATTCTATGGTTACCCATCATTAGAGGAAATTTCCAATAAACTCTGGTGTAAGGCTTAGAGTGATGGTCGAGGTGCCCTATTTAGGGTGAGGAGCCTCGGTGGCAGCCCCACCAAATCCTCTATTGGATAGGAACAGCTGTACTGGGCAGTTACAGCAGTCGTATGGTAACACATGCGGCGTTCCGAAATACCATGCCTGGCGATATG
IAPV_mut20	IAPV	active	-1.76824	0.746607	GGCATCATTCTATGGTTACCAAACATTAGAGGAAATTTCCAATAAACTCTGGTGTAAGGCTTAGAGTGATGGTCGAGGTGCCCTATTTAGGGTGAGGAGCCTCGGTGGCAGCCCCACCAAATCCTCTATTGGATAGGAACAGCTGTACTGGGCAGTTACAGCAGTCGTATGGTAACACATGCGGCGTTCCGAAATACCATGCCTGGCGATATG
IAPV_mut200	IAPV	inactive	-7.36757	0.068679	GGCATCATTCTATGGTTACCCATCATTAGAGGAAATTTCCAATAAACTCTGGTGTAAGGCTTAGAGTGATGGTCGAGGTGCCCTATTTAGGGTGAGGAGCCTCGGTGGCAGCCCCACCAAATCCTCTATTGGATAGGAACAGCTGTACTGGGCAGTTACAGCAGTCGTATGGTAACACATGCGGCGTTCCGAAATACCATAAATGGCGATATG
IAPV_mut201	IAPV	inactive	-6.65598	0.680482	GGCATCATTCTATGGTTACCCATCATTAGAGGAAATTTCCAATAAACTCTGGTGTAAGGCTTAGAGTGATGGTCGAGGTGCCCTATTTAGGGTGAGGAGCCTCGGTGGCAGCCCCACCAAATCCTCTATTGGATAGGAACAGCTGTACTGGGCAGTTACAGCAGTCGTATGGTAACACATGCGGCGTTCCGAAATACCATGAAAGGCGATATG
IAPV_mut202	IAPV	inactive	-7.11115	0.75595	GGCATCATTCTATGGTTACCCATCATTAGAGGAAATTTCCAATAAACTCTGGTGTAAGGCTTAGAGTGATGGTCGAGGTGCCCTATTTAGGGTGAGGAGCCTCGGTGGCAGCCCCACCAAATCCTCTATTGGATAGGAACAGCTGTACTGGGCAGTTACAGCAGTCGTATGGTAACACATGCGGCGTTCCGAAATACCATGCAAAGCGATATG
IAPV_mut203	IAPV	active	-0.0781282	1.10699	GGCATCATTCTATGGTTACCCATCATTAGAGGAAATTTCCAATAAACTCTGGTGTAAGGCTTAGAGTGATGGTCGAGGTGCCCTATTTAGGGTGAGGAGCCTCGGTGGCAGCCCCACCAAATCCTCTATTGGATAGGAACAGCTGTACTGGGCAGTTACAGCAGTCGTATGGTAACACATGCGGCGTTCCGAAATACCATGCCAAACGATATG
IAPV_mut204	IAPV	active	-0.396146	1.13997	GGCATCATTCTATGGTTACCCATCATTAGAGGAAATTTCCAATAAACTCTGGTGTAAGGCTTAGAGTGATGGTCGAGGTGCCCTATTTAGGGTGAGGAGCCTCGGTGGCAGCCCCACCAAATCCTCTATTGGATAGGAACAGCTGTACTGGGCAGTTACAGCAGTCGTATGGTAACACATGCGGCGTTCCGAAATACCATGCCTAAAGATATG
IAPV_mut205	IAPV	active	-0.903854	1.172	GGCATCATTCTATGGTTACCCATCATTAGAGGAAATTTCCAATAAACTCTGGTGTAAGGCTTAGAGTGATGGTCGAGGTGCCCTATTTAGGGTGAGGAGCCTCGGTGGCAGCCCCACCAAATCCTCTATTGGATAGGAACAGCTGTACTGGGCAGTTACAGCAGTCGTATGGTAACACATGCGGCGTTCCGAAATACCATGCCTGAAAATATG
IAPV_mut206	IAPV	inactive	-2.55817	0.879857	GGCATCATTCTATGGTTACCCATCATTAGAGGAAATTTCCAATAAACTCTGGTGTAAGGCTTAGAGTGATGGTCGAGGTGCCCTATTTAGGGTGAGGAGCCTCGGTGGCAGCCCCACCAAATCCTCTATTGGATAGGAACAGCTGTACTGGGCAGTTACAGCAGTCGTATGGTAACACATGCGGCGTTCCGAAATACCATGCCTGGAAATATG
IAPV_mut207	IAPV	active	-1.37058	0.957181	GGCATCATTCTATGGTTACCCATCATTAGAGGAAATTTCCAATAAACTCTGGTGTAAGGCTTAGAGTGATGGTCGAGGTGCCCTATTTAGGGTGAGGAGCCTCGGTGGCAGCCCCACCAAATCCTCTATTGGATAGGAACAGCTGTACTGGGCAGTTACAGCAGTCGTATGGTAACACATGCGGCGTTCCGAAATACCATGCCTGGCAAAATG
IAPV_mut21	IAPV	inactive	-3.4062	0.64827	GGCATCATTCTATGGTTACCCAAAATTAGAGGAAATTTCCAATAAACTCTGGTGTAAGGCTTAGAGTGATGGTCGAGGTGCCCTATTTAGGGTGAGGAGCCTCGGTGGCAGCCCCACCAAATCCTCTATTGGATAGGAACAGCTGTACTGGGCAGTTACAGCAGTCGTATGGTAACACATGCGGCGTTCCGAAATACCATGCCTGGCGATATG
IAPV_mut22	IAPV	inactive	-3.65305	0.695079	GGCATCATTCTATGGTTACCCAAAATTAGAGGAAATTTCCAATAAACTCTGGTGTAAGGCTTAGAGTGATGGTCGAGGTGCCCTATTTAGGGTGAGGAGCCTCGGTGGCAGCCCCACCAAATCCTCTATTGGATAGGAACAGCTGTACTGGGCAGTTACAGCAGTCGTATGGTAACACATGCGGCGTTCCGAAATACCATGCCTGGCGATATG
IAPV_mut23	IAPV	inactive	-3.91405	0.685804	GGCATCATTCTATGGTTACCCATAAATAGAGGAAATTTCCAATAAACTCTGGTGTAAGGCTTAGAGTGATGGTCGAGGTGCCCTATTTAGGGTGAGGAGCCTCGGTGGCAGCCCCACCAAATCCTCTATTGGATAGGAACAGCTGTACTGGGCAGTTACAGCAGTCGTATGGTAACACATGCGGCGTTCCGAAATACCATGCCTGGCGATATG
IAPV_mut24	IAPV	inactive	-3.34633	0.830335	GGCATCATTCTATGGTTACCCATCAAAAGAGGAAATTTCCAATAAACTCTGGTGTAAGGCTTAGAGTGATGGTCGAGGTGCCCTATTTAGGGTGAGGAGCCTCGGTGGCAGCCCCACCAAATCCTCTATTGGATAGGAACAGCTGTACTGGGCAGTTACAGCAGTCGTATGGTAACACATGCGGCGTTCCGAAATACCATGCCTGGCGATATG
IAPV_mut25	IAPV	inactive	-3.14426	0.860832	GGCATCATTCTATGGTTACCCATCAAAAGAGGAAATTTCCAATAAACTCTGGTGTAAGGCTTAGAGTGATGGTCGAGGTGCCCTATTTAGGGTGAGGAGCCTCGGTGGCAGCCCCACCAAATCCTCTATTGGATAGGAACAGCTGTACTGGGCAGTTACAGCAGTCGTATGGTAACACATGCGGCGTTCCGAAATACCATGCCTGGCGATATG
IAPV_mut26	IAPV	inactive	-5.17911	0.901707	GGCATCATTCTATGGTTACCCATCATAAAAGGAAATTTCCAATAAACTCTGGTGTAAGGCTTAGAGTGATGGTCGAGGTGCCCTATTTAGGGTGAGGAGCCTCGGTGGCAGCCCCACCAAATCCTCTATTGGATAGGAACAGCTGTACTGGGCAGTTACAGCAGTCGTATGGTAACACATGCGGCGTTCCGAAATACCATGCCTGGCGATATG
IAPV_mut27	IAPV	inactive	-4.84415	0.818253	GGCATCATTCTATGGTTACCCATCATTAAAGGAAATTTCCAATAAACTCTGGTGTAAGGCTTAGAGTGATGGTCGAGGTGCCCTATTTAGGGTGAGGAGCCTCGGTGGCAGCCCCACCAAATCCTCTATTGGATAGGAACAGCTGTACTGGGCAGTTACAGCAGTCGTATGGTAACACATGCGGCGTTCCGAAATACCATGCCTGGCGATATG
IAPV_mut28	IAPV	inactive	-5.20144	0.68002	GGCATCATTCTATGGTTACCCATCATTAAAAGAAATTTCCAATAAACTCTGGTGTAAGGCTTAGAGTGATGGTCGAGGTGCCCTATTTAGGGTGAGGAGCCTCGGTGGCAGCCCCACCAAATCCTCTATTGGATAGGAACAGCTGTACTGGGCAGTTACAGCAGTCGTATGGTAACACATGCGGCGTTCCGAAATACCATGCCTGGCGATATG
IAPV_mut29	IAPV	inactive	-3.91549	0.839638	GGCATCATTCTATGGTTACCCATCATTAGAAAAAATTTCCAATAAACTCTGGTGTAAGGCTTAGAGTGATGGTCGAGGTGCCCTATTTAGGGTGAGGAGCCTCGGTGGCAGCCCCACCAAATCCTCTATTGGATAGGAACAGCTGTACTGGGCAGTTACAGCAGTCGTATGGTAACACATGCGGCGTTCCGAAATACCATGCCTGGCGATATG
IAPV_mut3	IAPV	inactive	-4.13396	0.702351	GGCAAAATTCTATGGTTACCCATCATTAGAGGAAATTTCCAATAAACTCTGGTGTAAGGCTTAGAGTGATGGTCGAGGTGCCCTATTTAGGGTGAGGAGCCTCGGTGGCAGCCCCACCAAATCCTCTATTGGATAGGAACAGCTGTACTGGGCAGTTACAGCAGTCGTATGGTAACACATGCGGCGTTCCGAAATACCATGCCTGGCGATATG
IAPV_mut30	IAPV	inactive	-4.13448	0.864282	GGCATCATTCTATGGTTACCCATCATTAGAAAAAATTTCCAATAAACTCTGGTGTAAGGCTTAGAGTGATGGTCGAGGTGCCCTATTTAGGGTGAGGAGCCTCGGTGGCAGCCCCACCAAATCCTCTATTGGATAGGAACAGCTGTACTGGGCAGTTACAGCAGTCGTATGGTAACACATGCGGCGTTCCGAAATACCATGCCTGGCGATATG
IAPV_mut31	IAPV	active	-2.35776	0.904062	GGCATCATTCTATGGTTACCCATCATTAGAGAAAATTTCCAATAAACTCTGGTGTAAGGCTTAGAGTGATGGTCGAGGTGCCCTATTTAGGGTGAGGAGCCTCGGTGGCAGCCCCACCAAATCCTCTATTGGATAGGAACAGCTGTACTGGGCAGTTACAGCAGTCGTATGGTAACACATGCGGCGTTCCGAAATACCATGCCTGGCGATATG
IAPV_mut32	IAPV	inactive	-3.67134	0.851128	GGCATCATTCTATGGTTACCCATCATTAGAGGCCCTTTCCAATAAACTCTGGTGTAAGGCTTAGAGTGATGGTCGAGGTGCCCTATTTAGGGTGAGGAGCCTCGGTGGCAGCCCCACCAAATCCTCTATTGGATAGGAACAGCTGTACTGGGCAGTTACAGCAGTCGTATGGTAACACATGCGGCGTTCCGAAATACCATGCCTGGCGATATG
IAPV_mut33	IAPV	active	-1.95768	0.79355	GGCATCATTCTATGGTTACCCATCATTAGAGGAAAATTCCAATAAACTCTGGTGTAAGGCTTAGAGTGATGGTCGAGGTGCCCTATTTAGGGTGAGGAGCCTCGGTGGCAGCCCCACCAAATCCTCTATTGGATAGGAACAGCTGTACTGGGCAGTTACAGCAGTCGTATGGTAACACATGCGGCGTTCCGAAATACCATGCCTGGCGATATG
IAPV_mut34	IAPV	active	-2.22341	0.803443	GGCATCATTCTATGGTTACCCATCATTAGAGGAAAAATCCAATAAACTCTGGTGTAAGGCTTAGAGTGATGGTCGAGGTGCCCTATTTAGGGTGAGGAGCCTCGGTGGCAGCCCCACCAAATCCTCTATTGGATAGGAACAGCTGTACTGGGCAGTTACAGCAGTCGTATGGTAACACATGCGGCGTTCCGAAATACCATGCCTGGCGATATG
IAPV_mut35	IAPV	inactive	-3.33325	0.814369	GGCATCATTCTATGGTTACCCATCATTAGAGGAAAAAACCAATAAACTCTGGTGTAAGGCTTAGAGTGATGGTCGAGGTGCCCTATTTAGGGTGAGGAGCCTCGGTGGCAGCCCCACCAAATCCTCTATTGGATAGGAACAGCTGTACTGGGCAGTTACAGCAGTCGTATGGTAACACATGCGGCGTTCCGAAATACCATGCCTGGCGATATG
IAPV_mut36	IAPV	inactive	-3.49554	0.787311	GGCATCATTCTATGGTTACCCATCATTAGAGGAAATAAACAATAAACTCTGGTGTAAGGCTTAGAGTGATGGTCGAGGTGCCCTATTTAGGGTGAGGAGCCTCGGTGGCAGCCCCACCAAATCCTCTATTGGATAGGAACAGCTGTACTGGGCAGTTACAGCAGTCGTATGGTAACACATGCGGCGTTCCGAAATACCATGCCTGGCGATATG
IAPV_mut37	IAPV	inactive	-7.28387	0.86537	GGCATCATTCTATGGTTACCCATCATTAGAGGAAATTAAAAATAAACTCTGGTGTAAGGCTTAGAGTGATGGTCGAGGTGCCCTATTTAGGGTGAGGAGCCTCGGTGGCAGCCCCACCAAATCCTCTATTGGATAGGAACAGCTGTACTGGGCAGTTACAGCAGTCGTATGGTAACACATGCGGCGTTCCGAAATACCATGCCTGGCGATATG
IAPV_mut38	IAPV	inactive	-5.33405	0.801464	GGCATCATTCTATGGTTACCCATCATTAGAGGAAATTTAAAATAAACTCTGGTGTAAGGCTTAGAGTGATGGTCGAGGTGCCCTATTTAGGGTGAGGAGCCTCGGTGGCAGCCCCACCAAATCCTCTATTGGATAGGAACAGCTGTACTGGGCAGTTACAGCAGTCGTATGGTAACACATGCGGCGTTCCGAAATACCATGCCTGGCGATATG
IAPV_mut39	IAPV	inactive	-3.09813	0.711565	GGCATCATTCTATGGTTACCCATCATTAGAGGAAATTTCAAATAAACTCTGGTGTAAGGCTTAGAGTGATGGTCGAGGTGCCCTATTTAGGGTGAGGAGCCTCGGTGGCAGCCCCACCAAATCCTCTATTGGATAGGAACAGCTGTACTGGGCAGTTACAGCAGTCGTATGGTAACACATGCGGCGTTCCGAAATACCATGCCTGGCGATATG
IAPV_mut4	IAPV	inactive	-4.04758	0.751517	GGCAAAATTCTATGGTTACCCATCATTAGAGGAAATTTCCAATAAACTCTGGTGTAAGGCTTAGAGTGATGGTCGAGGTGCCCTATTTAGGGTGAGGAGCCTCGGTGGCAGCCCCACCAAATCCTCTATTGGATAGGAACAGCTGTACTGGGCAGTTACAGCAGTCGTATGGTAACACATGCGGCGTTCCGAAATACCATGCCTGGCGATATG
IAPV_mut40	IAPV	inactive	-2.57905	0.832749	GGCATCATTCTATGGTTACCCATCATTAGAGGAAATTTCCAAAAAACTCTGGTGTAAGGCTTAGAGTGATGGTCGAGGTGCCCTATTTAGGGTGAGGAGCCTCGGTGGCAGCCCCACCAAATCCTCTATTGGATAGGAACAGCTGTACTGGGCAGTTACAGCAGTCGTATGGTAACACATGCGGCGTTCCGAAATACCATGCCTGGCGATATG
IAPV_mut41	IAPV	inactive	-2.75548	0.76517	GGCATCATTCTATGGTTACCCATCATTAGAGGAAATTTCCAAAAAACTCTGGTGTAAGGCTTAGAGTGATGGTCGAGGTGCCCTATTTAGGGTGAGGAGCCTCGGTGGCAGCCCCACCAAATCCTCTATTGGATAGGAACAGCTGTACTGGGCAGTTACAGCAGTCGTATGGTAACACATGCGGCGTTCCGAAATACCATGCCTGGCGATATG
IAPV_mut42	IAPV	inactive	-2.66488	0.789534	GGCATCATTCTATGGTTACCCATCATTAGAGGAAATTTCCAAAAAACTCTGGTGTAAGGCTTAGAGTGATGGTCGAGGTGCCCTATTTAGGGTGAGGAGCCTCGGTGGCAGCCCCACCAAATCCTCTATTGGATAGGAACAGCTGTACTGGGCAGTTACAGCAGTCGTATGGTAACACATGCGGCGTTCCGAAATACCATGCCTGGCGATATG
IAPV_mut43	IAPV	inactive	-4.76516	0.78814	GGCATCATTCTATGGTTACCCATCATTAGAGGAAATTTCCAATCCCCTCTGGTGTAAGGCTTAGAGTGATGGTCGAGGTGCCCTATTTAGGGTGAGGAGCCTCGGTGGCAGCCCCACCAAATCCTCTATTGGATAGGAACAGCTGTACTGGGCAGTTACAGCAGTCGTATGGTAACACATGCGGCGTTCCGAAATACCATGCCTGGCGATATG
IAPV_mut44	IAPV	inactive	-2.63746	0.720847	GGCATCATTCTATGGTTACCCATCATTAGAGGAAATTTCCAATAAAATCTGGTGTAAGGCTTAGAGTGATGGTCGAGGTGCCCTATTTAGGGTGAGGAGCCTCGGTGGCAGCCCCACCAAATCCTCTATTGGATAGGAACAGCTGTACTGGGCAGTTACAGCAGTCGTATGGTAACACATGCGGCGTTCCGAAATACCATGCCTGGCGATATG
IAPV_mut45	IAPV	inactive	-3.08446	0.657844	GGCATCATTCTATGGTTACCCATCATTAGAGGAAATTTCCAATAAAAACTGGTGTAAGGCTTAGAGTGATGGTCGAGGTGCCCTATTTAGGGTGAGGAGCCTCGGTGGCAGCCCCACCAAATCCTCTATTGGATAGGAACAGCTGTACTGGGCAGTTACAGCAGTCGTATGGTAACACATGCGGCGTTCCGAAATACCATGCCTGGCGATATG
IAPV_mut46	IAPV	inactive	-3.83106	0.131935	GGCATCATTCTATGGTTACCCATCATTAGAGGAAATTTCCAATAAAAAATGGTGTAAGGCTTAGAGTGATGGTCGAGGTGCCCTATTTAGGGTGAGGAGCCTCGGTGGCAGCCCCACCAAATCCTCTATTGGATAGGAACAGCTGTACTGGGCAGTTACAGCAGTCGTATGGTAACACATGCGGCGTTCCGAAATACCATGCCTGGCGATATG
IAPV_mut47	IAPV	inactive	-3.91147	0.705794	GGCATCATTCTATGGTTACCCATCATTAGAGGAAATTTCCAATAAACAAAGGTGTAAGGCTTAGAGTGATGGTCGAGGTGCCCTATTTAGGGTGAGGAGCCTCGGTGGCAGCCCCACCAAATCCTCTATTGGATAGGAACAGCTGTACTGGGCAGTTACAGCAGTCGTATGGTAACACATGCGGCGTTCCGAAATACCATGCCTGGCGATATG
IAPV_mut48	IAPV	inactive	-3.57609	0.798384	GGCATCATTCTATGGTTACCCATCATTAGAGGAAATTTCCAATAAACTAAAGTGTAAGGCTTAGAGTGATGGTCGAGGTGCCCTATTTAGGGTGAGGAGCCTCGGTGGCAGCCCCACCAAATCCTCTATTGGATAGGAACAGCTGTACTGGGCAGTTACAGCAGTCGTATGGTAACACATGCGGCGTTCCGAAATACCATGCCTGGCGATATG
IAPV_mut49	IAPV	active	-1.55567	0.125426	GGCATCATTCTATGGTTACCCATCATTAGAGGAAATTTCCAATAAACTCAAATGTAAGGCTTAGAGTGATGGTCGAGGTGCCCTATTTAGGGTGAGGAGCCTCGGTGGCAGCCCCACCAAATCCTCTATTGGATAGGAACAGCTGTACTGGGCAGTTACAGCAGTCGTATGGTAACACATGCGGCGTTCCGAAATACCATGCCTGGCGATATG
IAPV_mut5	IAPV	inactive	-3.72303	0.654127	GGCATAAATCTATGGTTACCCATCATTAGAGGAAATTTCCAATAAACTCTGGTGTAAGGCTTAGAGTGATGGTCGAGGTGCCCTATTTAGGGTGAGGAGCCTCGGTGGCAGCCCCACCAAATCCTCTATTGGATAGGAACAGCTGTACTGGGCAGTTACAGCAGTCGTATGGTAACACATGCGGCGTTCCGAAATACCATGCCTGGCGATATG
IAPV_mut50	IAPV	inactive	-2.43189	0.803893	GGCATCATTCTATGGTTACCCATCATTAGAGGAAATTTCCAATAAACTCTAAAGTAAGGCTTAGAGTGATGGTCGAGGTGCCCTATTTAGGGTGAGGAGCCTCGGTGGCAGCCCCACCAAATCCTCTATTGGATAGGAACAGCTGTACTGGGCAGTTACAGCAGTCGTATGGTAACACATGCGGCGTTCCGAAATACCATGCCTGGCGATATG
IAPV_mut51	IAPV	inactive	-2.66774	0.838022	GGCATCATTCTATGGTTACCCATCATTAGAGGAAATTTCCAATAAACTCTGAAATAAGGCTTAGAGTGATGGTCGAGGTGCCCTATTTAGGGTGAGGAGCCTCGGTGGCAGCCCCACCAAATCCTCTATTGGATAGGAACAGCTGTACTGGGCAGTTACAGCAGTCGTATGGTAACACATGCGGCGTTCCGAAATACCATGCCTGGCGATATG
IAPV_mut52	IAPV	inactive	-4.65633	1.0456	GGCATCATTCTATGGTTACCCATCATTAGAGGAAATTTCCAATAAACTCTGGAAAAAGGCTTAGAGTGATGGTCGAGGTGCCCTATTTAGGGTGAGGAGCCTCGGTGGCAGCCCCACCAAATCCTCTATTGGATAGGAACAGCTGTACTGGGCAGTTACAGCAGTCGTATGGTAACACATGCGGCGTTCCGAAATACCATGCCTGGCGATATG
IAPV_mut53	IAPV	inactive	-2.86718	0.897709	GGCATCATTCTATGGTTACCCATCATTAGAGGAAATTTCCAATAAACTCTGGTAAAAGGCTTAGAGTGATGGTCGAGGTGCCCTATTTAGGGTGAGGAGCCTCGGTGGCAGCCCCACCAAATCCTCTATTGGATAGGAACAGCTGTACTGGGCAGTTACAGCAGTCGTATGGTAACACATGCGGCGTTCCGAAATACCATGCCTGGCGATATG
IAPV_mut54	IAPV	active	-1.69271	0.920324	GGCATCATTCTATGGTTACCCATCATTAGAGGAAATTTCCAATAAACTCTGGTGAAAGGCTTAGAGTGATGGTCGAGGTGCCCTATTTAGGGTGAGGAGCCTCGGTGGCAGCCCCACCAAATCCTCTATTGGATAGGAACAGCTGTACTGGGCAGTTACAGCAGTCGTATGGTAACACATGCGGCGTTCCGAAATACCATGCCTGGCGATATG
IAPV_mut55	IAPV	inactive	-3.55337	0.707217	GGCATCATTCTATGGTTACCCATCATTAGAGGAAATTTCCAATAAACTCTGGTGTAAAGCTTAGAGTGATGGTCGAGGTGCCCTATTTAGGGTGAGGAGCCTCGGTGGCAGCCCCACCAAATCCTCTATTGGATAGGAACAGCTGTACTGGGCAGTTACAGCAGTCGTATGGTAACACATGCGGCGTTCCGAAATACCATGCCTGGCGATATG
IAPV_mut56	IAPV	inactive	-4.86767	0.642028	GGCATCATTCTATGGTTACCCATCATTAGAGGAAATTTCCAATAAACTCTGGTGTAAAACTTAGAGTGATGGTCGAGGTGCCCTATTTAGGGTGAGGAGCCTCGGTGGCAGCCCCACCAAATCCTCTATTGGATAGGAACAGCTGTACTGGGCAGTTACAGCAGTCGTATGGTAACACATGCGGCGTTCCGAAATACCATGCCTGGCGATATG
IAPV_mut57	IAPV	inactive	-3.29713	0.64582	GGCATCATTCTATGGTTACCCATCATTAGAGGAAATTTCCAATAAACTCTGGTGTAAAAATTAGAGTGATGGTCGAGGTGCCCTATTTAGGGTGAGGAGCCTCGGTGGCAGCCCCACCAAATCCTCTATTGGATAGGAACAGCTGTACTGGGCAGTTACAGCAGTCGTATGGTAACACATGCGGCGTTCCGAAATACCATGCCTGGCGATATG
IAPV_mut58	IAPV	inactive	-3.2581	0.699408	GGCATCATTCTATGGTTACCCATCATTAGAGGAAATTTCCAATAAACTCTGGTGTAAGAAATAGAGTGATGGTCGAGGTGCCCTATTTAGGGTGAGGAGCCTCGGTGGCAGCCCCACCAAATCCTCTATTGGATAGGAACAGCTGTACTGGGCAGTTACAGCAGTCGTATGGTAACACATGCGGCGTTCCGAAATACCATGCCTGGCGATATG
IAPV_mut59	IAPV	inactive	-3.47162	0.625895	GGCATCATTCTATGGTTACCCATCATTAGAGGAAATTTCCAATAAACTCTGGTGTAAGGAAAAGAGTGATGGTCGAGGTGCCCTATTTAGGGTGAGGAGCCTCGGTGGCAGCCCCACCAAATCCTCTATTGGATAGGAACAGCTGTACTGGGCAGTTACAGCAGTCGTATGGTAACACATGCGGCGTTCCGAAATACCATGCCTGGCGATATG
IAPV_mut6	IAPV	inactive	-2.9584	0.458014	GGCATCAAACTATGGTTACCCATCATTAGAGGAAATTTCCAATAAACTCTGGTGTAAGGCTTAGAGTGATGGTCGAGGTGCCCTATTTAGGGTGAGGAGCCTCGGTGGCAGCCCCACCAAATCCTCTATTGGATAGGAACAGCTGTACTGGGCAGTTACAGCAGTCGTATGGTAACACATGCGGCGTTCCGAAATACCATGCCTGGCGATATG
IAPV_mut60	IAPV	active	-1.70185	0.764247	GGCATCATTCTATGGTTACCCATCATTAGAGGAAATTTCCAATAAACTCTGGTGTAAGGCAAAGAGTGATGGTCGAGGTGCCCTATTTAGGGTGAGGAGCCTCGGTGGCAGCCCCACCAAATCCTCTATTGGATAGGAACAGCTGTACTGGGCAGTTACAGCAGTCGTATGGTAACACATGCGGCGTTCCGAAATACCATGCCTGGCGATATG
IAPV_mut61	IAPV	inactive	-4.39077	0.737183	GGCATCATTCTATGGTTACCCATCATTAGAGGAAATTTCCAATAAACTCTGGTGTAAGGCTAAAAGTGATGGTCGAGGTGCCCTATTTAGGGTGAGGAGCCTCGGTGGCAGCCCCACCAAATCCTCTATTGGATAGGAACAGCTGTACTGGGCAGTTACAGCAGTCGTATGGTAACACATGCGGCGTTCCGAAATACCATGCCTGGCGATATG
IAPV_mut62	IAPV	inactive	-3.36393	0.804384	GGCATCATTCTATGGTTACCCATCATTAGAGGAAATTTCCAATAAACTCTGGTGTAAGGCTTAAAGTGATGGTCGAGGTGCCCTATTTAGGGTGAGGAGCCTCGGTGGCAGCCCCACCAAATCCTCTATTGGATAGGAACAGCTGTACTGGGCAGTTACAGCAGTCGTATGGTAACACATGCGGCGTTCCGAAATACCATGCCTGGCGATATG
IAPV_mut63	IAPV	inactive	-2.8118	0.706102	GGCATCATTCTATGGTTACCCATCATTAGAGGAAATTTCCAATAAACTCTGGTGTAAGGCTTAAAATGATGGTCGAGGTGCCCTATTTAGGGTGAGGAGCCTCGGTGGCAGCCCCACCAAATCCTCTATTGGATAGGAACAGCTGTACTGGGCAGTTACAGCAGTCGTATGGTAACACATGCGGCGTTCCGAAATACCATGCCTGGCGATATG
IAPV_mut64	IAPV	active	-2.01371	0.679174	GGCATCATTCTATGGTTACCCATCATTAGAGGAAATTTCCAATAAACTCTGGTGTAAGGCTTAGAAAGATGGTCGAGGTGCCCTATTTAGGGTGAGGAGCCTCGGTGGCAGCCCCACCAAATCCTCTATTGGATAGGAACAGCTGTACTGGGCAGTTACAGCAGTCGTATGGTAACACATGCGGCGTTCCGAAATACCATGCCTGGCGATATG
IAPV_mut65	IAPV	inactive	-3.73181	0.637188	GGCATCATTCTATGGTTACCCATCATTAGAGGAAATTTCCAATAAACTCTGGTGTAAGGCTTAGAAAAATGGTCGAGGTGCCCTATTTAGGGTGAGGAGCCTCGGTGGCAGCCCCACCAAATCCTCTATTGGATAGGAACAGCTGTACTGGGCAGTTACAGCAGTCGTATGGTAACACATGCGGCGTTCCGAAATACCATGCCTGGCGATATG
IAPV_mut66	IAPV	inactive	-4.74844	0.678259	GGCATCATTCTATGGTTACCCATCATTAGAGGAAATTTCCAATAAACTCTGGTGTAAGGCTTAGAGAAATGGTCGAGGTGCCCTATTTAGGGTGAGGAGCCTCGGTGGCAGCCCCACCAAATCCTCTATTGGATAGGAACAGCTGTACTGGGCAGTTACAGCAGTCGTATGGTAACACATGCGGCGTTCCGAAATACCATGCCTGGCGATATG
IAPV_mut67	IAPV	inactive	-3.49333	1.12883	GGCATCATTCTATGGTTACCCATCATTAGAGGAAATTTCCAATAAACTCTGGTGTAAGGCTTAGAGTAAAGGTCGAGGTGCCCTATTTAGGGTGAGGAGCCTCGGTGGCAGCCCCACCAAATCCTCTATTGGATAGGAACAGCTGTACTGGGCAGTTACAGCAGTCGTATGGTAACACATGCGGCGTTCCGAAATACCATGCCTGGCGATATG
IAPV_mut68	IAPV	inactive	-3.25118	1.27432	GGCATCATTCTATGGTTACCCATCATTAGAGGAAATTTCCAATAAACTCTGGTGTAAGGCTTAGAGTGAAAGTCGAGGTGCCCTATTTAGGGTGAGGAGCCTCGGTGGCAGCCCCACCAAATCCTCTATTGGATAGGAACAGCTGTACTGGGCAGTTACAGCAGTCGTATGGTAACACATGCGGCGTTCCGAAATACCATGCCTGGCGATATG
IAPV_mut69	IAPV	inactive	-3.04267	1.32124	GGCATCATTCTATGGTTACCCATCATTAGAGGAAATTTCCAATAAACTCTGGTGTAAGGCTTAGAGTGAAAATCGAGGTGCCCTATTTAGGGTGAGGAGCCTCGGTGGCAGCCCCACCAAATCCTCTATTGGATAGGAACAGCTGTACTGGGCAGTTACAGCAGTCGTATGGTAACACATGCGGCGTTCCGAAATACCATGCCTGGCGATATG
IAPV_mut7	IAPV	inactive	-4.78086	0.26821	GGCATCAAAATATGGTTACCCATCATTAGAGGAAATTTCCAATAAACTCTGGTGTAAGGCTTAGAGTGATGGTCGAGGTGCCCTATTTAGGGTGAGGAGCCTCGGTGGCAGCCCCACCAAATCCTCTATTGGATAGGAACAGCTGTACTGGGCAGTTACAGCAGTCGTATGGTAACACATGCGGCGTTCCGAAATACCATGCCTGGCGATATG
IAPV_mut70	IAPV	active	-1.66187	1.21343	GGCATCATTCTATGGTTACCCATCATTAGAGGAAATTTCCAATAAACTCTGGTGTAAGGCTTAGAGTGATAAACGAGGTGCCCTATTTAGGGTGAGGAGCCTCGGTGGCAGCCCCACCAAATCCTCTATTGGATAGGAACAGCTGTACTGGGCAGTTACAGCAGTCGTATGGTAACACATGCGGCGTTCCGAAATACCATGCCTGGCGATATG
IAPV_mut71	IAPV	active	-1.2569	0.870347	GGCATCATTCTATGGTTACCCATCATTAGAGGAAATTTCCAATAAACTCTGGTGTAAGGCTTAGAGTGATGAAAGAGGTGCCCTATTTAGGGTGAGGAGCCTCGGTGGCAGCCCCACCAAATCCTCTATTGGATAGGAACAGCTGTACTGGGCAGTTACAGCAGTCGTATGGTAACACATGCGGCGTTCCGAAATACCATGCCTGGCGATATG
IAPV_mut72	IAPV	inactive	-3.41821	0.96786	GGCATCATTCTATGGTTACCCATCATTAGAGGAAATTTCCAATAAACTCTGGTGTAAGGCTTAGAGTGATGGAAAAGGTGCCCTATTTAGGGTGAGGAGCCTCGGTGGCAGCCCCACCAAATCCTCTATTGGATAGGAACAGCTGTACTGGGCAGTTACAGCAGTCGTATGGTAACACATGCGGCGTTCCGAAATACCATGCCTGGCGATATG
IAPV_mut73	IAPV	inactive	-3.18745	1.12579	GGCATCATTCTATGGTTACCCATCATTAGAGGAAATTTCCAATAAACTCTGGTGTAAGGCTTAGAGTGATGGTAAAGGTGCCCTATTTAGGGTGAGGAGCCTCGGTGGCAGCCCCACCAAATCCTCTATTGGATAGGAACAGCTGTACTGGGCAGTTACAGCAGTCGTATGGTAACACATGCGGCGTTCCGAAATACCATGCCTGGCGATATG
IAPV_mut74	IAPV	inactive	-5.711	1.37766	GGCATCATTCTATGGTTACCCATCATTAGAGGAAATTTCCAATAAACTCTGGTGTAAGGCTTAGAGTGATGGTCAAAGTGCCCTATTTAGGGTGAGGAGCCTCGGTGGCAGCCCCACCAAATCCTCTATTGGATAGGAACAGCTGTACTGGGCAGTTACAGCAGTCGTATGGTAACACATGCGGCGTTCCGAAATACCATGCCTGGCGATATG
IAPV_mut75	IAPV	inactive	-5.26661	1.08232	GGCATCATTCTATGGTTACCCATCATTAGAGGAAATTTCCAATAAACTCTGGTGTAAGGCTTAGAGTGATGGTCGAAATGCCCTATTTAGGGTGAGGAGCCTCGGTGGCAGCCCCACCAAATCCTCTATTGGATAGGAACAGCTGTACTGGGCAGTTACAGCAGTCGTATGGTAACACATGCGGCGTTCCGAAATACCATGCCTGGCGATATG
IAPV_mut76	IAPV	inactive	-3.81525	1.08753	GGCATCATTCTATGGTTACCCATCATTAGAGGAAATTTCCAATAAACTCTGGTGTAAGGCTTAGAGTGATGGTCGAAAAGCCCTATTTAGGGTGAGGAGCCTCGGTGGCAGCCCCACCAAATCCTCTATTGGATAGGAACAGCTGTACTGGGCAGTTACAGCAGTCGTATGGTAACACATGCGGCGTTCCGAAATACCATGCCTGGCGATATG
IAPV_mut77	IAPV	inactive	-4.89077	1.09048	GGCATCATTCTATGGTTACCCATCATTAGAGGAAATTTCCAATAAACTCTGGTGTAAGGCTTAGAGTGATGGTCGAGAAACCCTATTTAGGGTGAGGAGCCTCGGTGGCAGCCCCACCAAATCCTCTATTGGATAGGAACAGCTGTACTGGGCAGTTACAGCAGTCGTATGGTAACACATGCGGCGTTCCGAAATACCATGCCTGGCGATATG
IAPV_mut78	IAPV	inactive	-3.66186	0.992553	GGCATCATTCTATGGTTACCCATCATTAGAGGAAATTTCCAATAAACTCTGGTGTAAGGCTTAGAGTGATGGTCGAGGAAACCTATTTAGGGTGAGGAGCCTCGGTGGCAGCCCCACCAAATCCTCTATTGGATAGGAACAGCTGTACTGGGCAGTTACAGCAGTCGTATGGTAACACATGCGGCGTTCCGAAATACCATGCCTGGCGATATG
IAPV_mut79	IAPV	inactive	-3.52182	0.965698	GGCATCATTCTATGGTTACCCATCATTAGAGGAAATTTCCAATAAACTCTGGTGTAAGGCTTAGAGTGATGGTCGAGGTAAACTATTTAGGGTGAGGAGCCTCGGTGGCAGCCCCACCAAATCCTCTATTGGATAGGAACAGCTGTACTGGGCAGTTACAGCAGTCGTATGGTAACACATGCGGCGTTCCGAAATACCATGCCTGGCGATATG
IAPV_mut8	IAPV	inactive	-5.22771	0.243249	GGCATCATAAAATGGTTACCCATCATTAGAGGAAATTTCCAATAAACTCTGGTGTAAGGCTTAGAGTGATGGTCGAGGTGCCCTATTTAGGGTGAGGAGCCTCGGTGGCAGCCCCACCAAATCCTCTATTGGATAGGAACAGCTGTACTGGGCAGTTACAGCAGTCGTATGGTAACACATGCGGCGTTCCGAAATACCATGCCTGGCGATATG
IAPV_mut80	IAPV	inactive	-3.72325	0.960227	GGCATCATTCTATGGTTACCCATCATTAGAGGAAATTTCCAATAAACTCTGGTGTAAGGCTTAGAGTGATGGTCGAGGTGAAATATTTAGGGTGAGGAGCCTCGGTGGCAGCCCCACCAAATCCTCTATTGGATAGGAACAGCTGTACTGGGCAGTTACAGCAGTCGTATGGTAACACATGCGGCGTTCCGAAATACCATGCCTGGCGATATG
IAPV_mut81	IAPV	inactive	-6.44493	1.05072	GGCATCATTCTATGGTTACCCATCATTAGAGGAAATTTCCAATAAACTCTGGTGTAAGGCTTAGAGTGATGGTCGAGGTGCAAAATTTAGGGTGAGGAGCCTCGGTGGCAGCCCCACCAAATCCTCTATTGGATAGGAACAGCTGTACTGGGCAGTTACAGCAGTCGTATGGTAACACATGCGGCGTTCCGAAATACCATGCCTGGCGATATG
IAPV_mut82	IAPV	inactive	-4.24802	1.04509	GGCATCATTCTATGGTTACCCATCATTAGAGGAAATTTCCAATAAACTCTGGTGTAAGGCTTAGAGTGATGGTCGAGGTGCCAAATTTAGGGTGAGGAGCCTCGGTGGCAGCCCCACCAAATCCTCTATTGGATAGGAACAGCTGTACTGGGCAGTTACAGCAGTCGTATGGTAACACATGCGGCGTTCCGAAATACCATGCCTGGCGATATG
IAPV_mut83	IAPV	inactive	-3.69086	1.0943	GGCATCATTCTATGGTTACCCATCATTAGAGGAAATTTCCAATAAACTCTGGTGTAAGGCTTAGAGTGATGGTCGAGGTGCCCAAATTAGGGTGAGGAGCCTCGGTGGCAGCCCCACCAAATCCTCTATTGGATAGGAACAGCTGTACTGGGCAGTTACAGCAGTCGTATGGTAACACATGCGGCGTTCCGAAATACCATGCCTGGCGATATG
IAPV_mut84	IAPV	inactive	-3.54463	1.11263	GGCATCATTCTATGGTTACCCATCATTAGAGGAAATTTCCAATAAACTCTGGTGTAAGGCTTAGAGTGATGGTCGAGGTGCCCTAAATAGGGTGAGGAGCCTCGGTGGCAGCCCCACCAAATCCTCTATTGGATAGGAACAGCTGTACTGGGCAGTTACAGCAGTCGTATGGTAACACATGCGGCGTTCCGAAATACCATGCCTGGCGATATG
IAPV_mut85	IAPV	inactive	-4.74681	1.30669	GGCATCATTCTATGGTTACCCATCATTAGAGGAAATTTCCAATAAACTCTGGTGTAAGGCTTAGAGTGATGGTCGAGGTGCCCTAAAAAGGGTGAGGAGCCTCGGTGGCAGCCCCACCAAATCCTCTATTGGATAGGAACAGCTGTACTGGGCAGTTACAGCAGTCGTATGGTAACACATGCGGCGTTCCGAAATACCATGCCTGGCGATATG
IAPV_mut86	IAPV	inactive	-3.00642	1.13073	GGCATCATTCTATGGTTACCCATCATTAGAGGAAATTTCCAATAAACTCTGGTGTAAGGCTTAGAGTGATGGTCGAGGTGCCCTATAAAGGGTGAGGAGCCTCGGTGGCAGCCCCACCAAATCCTCTATTGGATAGGAACAGCTGTACTGGGCAGTTACAGCAGTCGTATGGTAACACATGCGGCGTTCCGAAATACCATGCCTGGCGATATG
IAPV_mut87	IAPV	inactive	-4.45917	1.37688	GGCATCATTCTATGGTTACCCATCATTAGAGGAAATTTCCAATAAACTCTGGTGTAAGGCTTAGAGTGATGGTCGAGGTGCCCTATTAAAGGTGAGGAGCCTCGGTGGCAGCCCCACCAAATCCTCTATTGGATAGGAACAGCTGTACTGGGCAGTTACAGCAGTCGTATGGTAACACATGCGGCGTTCCGAAATACCATGCCTGGCGATATG
IAPV_mut88	IAPV	inactive	-5.17908	1.14205	GGCATCATTCTATGGTTACCCATCATTAGAGGAAATTTCCAATAAACTCTGGTGTAAGGCTTAGAGTGATGGTCGAGGTGCCCTATTTAAAGTGAGGAGCCTCGGTGGCAGCCCCACCAAATCCTCTATTGGATAGGAACAGCTGTACTGGGCAGTTACAGCAGTCGTATGGTAACACATGCGGCGTTCCGAAATACCATGCCTGGCGATATG
IAPV_mut89	IAPV	inactive	-5.86627	0.42208	GGCATCATTCTATGGTTACCCATCATTAGAGGAAATTTCCAATAAACTCTGGTGTAAGGCTTAGAGTGATGGTCGAGGTGCCCTATTTAAAATGAGGAGCCTCGGTGGCAGCCCCACCAAATCCTCTATTGGATAGGAACAGCTGTACTGGGCAGTTACAGCAGTCGTATGGTAACACATGCGGCGTTCCGAAATACCATGCCTGGCGATATG
IAPV_mut9	IAPV	inactive	-4.05826	0.624552	GGCATCATTAAATGGTTACCCATCATTAGAGGAAATTTCCAATAAACTCTGGTGTAAGGCTTAGAGTGATGGTCGAGGTGCCCTATTTAGGGTGAGGAGCCTCGGTGGCAGCCCCACCAAATCCTCTATTGGATAGGAACAGCTGTACTGGGCAGTTACAGCAGTCGTATGGTAACACATGCGGCGTTCCGAAATACCATGCCTGGCGATATG
IAPV_mut90	IAPV	inactive	-4.49457	-0.00193454	GGCATCATTCTATGGTTACCCATCATTAGAGGAAATTTCCAATAAACTCTGGTGTAAGGCTTAGAGTGATGGTCGAGGTGCCCTATTTAGAAAGAGGAGCCTCGGTGGCAGCCCCACCAAATCCTCTATTGGATAGGAACAGCTGTACTGGGCAGTTACAGCAGTCGTATGGTAACACATGCGGCGTTCCGAAATACCATGCCTGGCGATATG
IAPV_mut91	IAPV	inactive	-6.27854	0.287341	GGCATCATTCTATGGTTACCCATCATTAGAGGAAATTTCCAATAAACTCTGGTGTAAGGCTTAGAGTGATGGTCGAGGTGCCCTATTTAGGAAAAGGAGCCTCGGTGGCAGCCCCACCAAATCCTCTATTGGATAGGAACAGCTGTACTGGGCAGTTACAGCAGTCGTATGGTAACACATGCGGCGTTCCGAAATACCATGCCTGGCGATATG
IAPV_mut92	IAPV	inactive	-6.21509	0.611373	GGCATCATTCTATGGTTACCCATCATTAGAGGAAATTTCCAATAAACTCTGGTGTAAGGCTTAGAGTGATGGTCGAGGTGCCCTATTTAGGGAAAGGAGCCTCGGTGGCAGCCCCACCAAATCCTCTATTGGATAGGAACAGCTGTACTGGGCAGTTACAGCAGTCGTATGGTAACACATGCGGCGTTCCGAAATACCATGCCTGGCGATATG
IAPV_mut93	IAPV	inactive	-5.42514	1.3133	GGCATCATTCTATGGTTACCCATCATTAGAGGAAATTTCCAATAAACTCTGGTGTAAGGCTTAGAGTGATGGTCGAGGTGCCCTATTTAGGGTAAAGAGCCTCGGTGGCAGCCCCACCAAATCCTCTATTGGATAGGAACAGCTGTACTGGGCAGTTACAGCAGTCGTATGGTAACACATGCGGCGTTCCGAAATACCATGCCTGGCGATATG
IAPV_mut94	IAPV	inactive	-7.05764	1.32476	GGCATCATTCTATGGTTACCCATCATTAGAGGAAATTTCCAATAAACTCTGGTGTAAGGCTTAGAGTGATGGTCGAGGTGCCCTATTTAGGGTGAAAAGCCTCGGTGGCAGCCCCACCAAATCCTCTATTGGATAGGAACAGCTGTACTGGGCAGTTACAGCAGTCGTATGGTAACACATGCGGCGTTCCGAAATACCATGCCTGGCGATATG
IAPV_mut95	IAPV	inactive	-6.35351	1.3399	GGCATCATTCTATGGTTACCCATCATTAGAGGAAATTTCCAATAAACTCTGGTGTAAGGCTTAGAGTGATGGTCGAGGTGCCCTATTTAGGGTGAAAAGCCTCGGTGGCAGCCCCACCAAATCCTCTATTGGATAGGAACAGCTGTACTGGGCAGTTACAGCAGTCGTATGGTAACACATGCGGCGTTCCGAAATACCATGCCTGGCGATATG
IAPV_mut96	IAPV	inactive	-5.3141	1.27963	GGCATCATTCTATGGTTACCCATCATTAGAGGAAATTTCCAATAAACTCTGGTGTAAGGCTTAGAGTGATGGTCGAGGTGCCCTATTTAGGGTGAGAAACCTCGGTGGCAGCCCCACCAAATCCTCTATTGGATAGGAACAGCTGTACTGGGCAGTTACAGCAGTCGTATGGTAACACATGCGGCGTTCCGAAATACCATGCCTGGCGATATG
IAPV_mut97	IAPV	inactive	-4.9959	1.25217	GGCATCATTCTATGGTTACCCATCATTAGAGGAAATTTCCAATAAACTCTGGTGTAAGGCTTAGAGTGATGGTCGAGGTGCCCTATTTAGGGTGAGGAAACTCGGTGGCAGCCCCACCAAATCCTCTATTGGATAGGAACAGCTGTACTGGGCAGTTACAGCAGTCGTATGGTAACACATGCGGCGTTCCGAAATACCATGCCTGGCGATATG
IAPV_mut98	IAPV	inactive	-5.98201	1.26363	GGCATCATTCTATGGTTACCCATCATTAGAGGAAATTTCCAATAAACTCTGGTGTAAGGCTTAGAGTGATGGTCGAGGTGCCCTATTTAGGGTGAGGAAAATCGGTGGCAGCCCCACCAAATCCTCTATTGGATAGGAACAGCTGTACTGGGCAGTTACAGCAGTCGTATGGTAACACATGCGGCGTTCCGAAATACCATGCCTGGCGATATG
IAPV_mut99	IAPV	inactive	-6.64053	1.23589	GGCATCATTCTATGGTTACCCATCATTAGAGGAAATTTCCAATAAACTCTGGTGTAAGGCTTAGAGTGATGGTCGAGGTGCCCTATTTAGGGTGAGGAGAAACGGTGGCAGCCCCACCAAATCCTCTATTGGATAGGAACAGCTGTACTGGGCAGTTACAGCAGTCGTATGGTAACACATGCGGCGTTCCGAAATACCATGCCTGGCGATATG
IAPV-1C	IAPV	active	-2.37393	1.25648	GGGTAGTAAGATTGGTTACCCATCATTAGAGGAAATTTCCAATAAACTCTGGTGTAAGGCTATCTTACTACGTCGAGGTGCCCTATTTAGGGTGAGGAGCCTCGGTGGCAGCCCCACCAAATCCTCTATTGGATAGGAACAGCTGTACTGGGCAGTTACAGCAGTCGTATGGTAACACATGCGGCGTTCCGAAATACCATGCCTGGCGATATG
IAPV-1L	IAPV	inactive	-5.96553	0.497954	GGGTAGTAAGATTGGTTACCCATCATTAGAGGAAATTTCCAATAAACTCTGGTGTAAGGCTTAGAGTGATGGTCGAGGTGCCCTATTTAGGGTGAGGAGCCTCGGTGGCAGCCCCACCAAATCCTCTATTGGATAGGAACAGCTGTACTGGGCAGTTACAGCAGTCGTATGGTAACACATGCGGCGTTCCGAAATACCATGCCTGGCGATATG
IAPV-1R	IAPV	inactive	-6.63688	1.12527	GGCATCATTCTATGGTTACCCATCATTAGAGGAAATTTCCAATAAACTCTGGTGTAAGGCTATCTTACTACGTCGAGGTGCCCTATTTAGGGTGAGGAGCCTCGGTGGCAGCCCCACCAAATCCTCTATTGGATAGGAACAGCTGTACTGGGCAGTTACAGCAGTCGTATGGTAACACATGCGGCGTTCCGAAATACCATGCCTGGCGATATG
IAPV-2C	IAPV	active	-0.782243	0.896644	GGCATCATTCTATGGTTACCCATCTGGTCTGGAAATTTCCAATAAACAGACCAGTAAGGCTTAGAGTGATGGTCGAGGTGCCCTATTTAGGGTGAGGAGCCTCGGTGGCAGCCCCACCAAATCCTCTATTGGATAGGAACAGCTGTACTGGGCAGTTACAGCAGTCGTATGGTAACACATGCGGCGTTCCGAAATACCATGCCTGGCGATATG
IAPV-2L	IAPV	inactive	-6.59185	0.791309	GGCATCATTCTATGGTTACCCATCTGGTCTGGAAATTTCCAATAAACTCTGGTGTAAGGCTTAGAGTGATGGTCGAGGTGCCCTATTTAGGGTGAGGAGCCTCGGTGGCAGCCCCACCAAATCCTCTATTGGATAGGAACAGCTGTACTGGGCAGTTACAGCAGTCGTATGGTAACACATGCGGCGTTCCGAAATACCATGCCTGGCGATATG
IAPV-2R	IAPV	inactive	-7.55304	0.801622	GGCATCATTCTATGGTTACCCATCATTAGAGGAAATTTCCAATAAACAGACCAGTAAGGCTTAGAGTGATGGTCGAGGTGCCCTATTTAGGGTGAGGAGCCTCGGTGGCAGCCCCACCAAATCCTCTATTGGATAGGAACAGCTGTACTGGGCAGTTACAGCAGTCGTATGGTAACACATGCGGCGTTCCGAAATACCATGCCTGGCGATATG
IAPV-3C	IAPV	active	-1.80878	0.795381	GGCATCATTCTATGGTTACCCATCATTAGAGGAAATTTGGTTTAAACTCTGGTGTAAGGCTTAGAGTGATGGTCGAGGTGCCCTATTTAGGGTGAGGAGCCTCGGTGGCAGCCCCACCAAATCCTCTAAACCATAGGAACAGCTGTACTGGGCAGTTACAGCAGTCGTATGGTAACACATGCGGCGTTCCGAAATACCATGCCTGGCGATATG
IAPV-3L	IAPV	inactive	-6.79953	0.76581	GGCATCATTCTATGGTTACCCATCATTAGAGGAAATTTGGTTTAAACTCTGGTGTAAGGCTTAGAGTGATGGTCGAGGTGCCCTATTTAGGGTGAGGAGCCTCGGTGGCAGCCCCACCAAATCCTCTATTGGATAGGAACAGCTGTACTGGGCAGTTACAGCAGTCGTATGGTAACACATGCGGCGTTCCGAAATACCATGCCTGGCGATATG
IAPV-3R	IAPV	inactive	-6.74909	0.663315	GGCATCATTCTATGGTTACCCATCATTAGAGGAAATTTCCAATAAACTCTGGTGTAAGGCTTAGAGTGATGGTCGAGGTGCCCTATTTAGGGTGAGGAGCCTCGGTGGCAGCCCCACCAAATCCTCTAAACCATAGGAACAGCTGTACTGGGCAGTTACAGCAGTCGTATGGTAACACATGCGGCGTTCCGAAATACCATGCCTGGCGATATG
IAPV-4C	IAPV	inactive	-4.61428	1.11828	GGCATCATTCTATGGTTACCCATCATTAGAGGAAATTTCCAATAAACTCTGGTGTAAGGCTTAGAGTGATGGTCGTCCTGCCCTATTTAGGGTGAGGAGGGACGGTGGCAGCCCCACCAAATCCTCTATTGGATAGGAACAGCTGTACTGGGCAGTTACAGCAGTCGTATGGTAACACATGCGGCGTTCCGAAATACCATGCCTGGCGATATG
IAPV-4L	IAPV	inactive	-5.06026	1.26272	GGCATCATTCTATGGTTACCCATCATTAGAGGAAATTTCCAATAAACTCTGGTGTAAGGCTTAGAGTGATGGTCGTCCTGCCCTATTTAGGGTGAGGAGCCTCGGTGGCAGCCCCACCAAATCCTCTATTGGATAGGAACAGCTGTACTGGGCAGTTACAGCAGTCGTATGGTAACACATGCGGCGTTCCGAAATACCATGCCTGGCGATATG
IAPV-4R	IAPV	inactive	-5.81573	1.22405	GGCATCATTCTATGGTTACCCATCATTAGAGGAAATTTCCAATAAACTCTGGTGTAAGGCTTAGAGTGATGGTCGAGGTGCCCTATTTAGGGTGAGGAGGGACGGTGGCAGCCCCACCAAATCCTCTATTGGATAGGAACAGCTGTACTGGGCAGTTACAGCAGTCGTATGGTAACACATGCGGCGTTCCGAAATACCATGCCTGGCGATATG
IAPV-5C	IAPV	inactive	-2.42185	0.974139	GGCATCATTCTATGGTTACCCATCATTAGAGGAAATTTCCAATAAACTCTGGTGTAAGGCTTAGAGTGATGGTCGAGGTGCCCTATTTAGGGTGAGGAGCCTCGGTGGCAGCCCCACCAAATCCTCTATTGGATACCTTGAGCTGTACTGGGCAGTTACAGCAGTCGTATGGTAACACATGCGGCCAAGGGAAATACCATGCCTGGCGATATG
IAPV-5L	IAPV	inactive	-7.46334	0.601887	GGCATCATTCTATGGTTACCCATCATTAGAGGAAATTTCCAATAAACTCTGGTGTAAGGCTTAGAGTGATGGTCGAGGTGCCCTATTTAGGGTGAGGAGCCTCGGTGGCAGCCCCACCAAATCCTCTATTGGATACCTTGAGCTGTACTGGGCAGTTACAGCAGTCGTATGGTAACACATGCGGCGTTCCGAAATACCATGCCTGGCGATATG
IAPV-5R	IAPV	inactive	-7.0616	0.794914	GGCATCATTCTATGGTTACCCATCATTAGAGGAAATTTCCAATAAACTCTGGTGTAAGGCTTAGAGTGATGGTCGAGGTGCCCTATTTAGGGTGAGGAGCCTCGGTGGCAGCCCCACCAAATCCTCTATTGGATAGGAACAGCTGTACTGGGCAGTTACAGCAGTCGTATGGTAACACATGCGGCCAAGGGAAATACCATGCCTGGCGATATG
IAPV-6C	IAPV	inactive	-2.39863	0.729465	GGCATCATTCTATGGTTACCCATCATTAGAGGAAATTTCCAATAAACTCTGGTGTAAGGCTTAGAGTGATGGTCGAGGTGCCCTATTTAGGGTGAGGAGCCTCGGTGGCAGCCCCACCAAATCCTCTATTGGATAGGAACAGCTGTACTGCCGAGTTACAGCAGTCGTATGGTAACACATGCGGCGTTCCGAAATACCATCGGTGGCGATATG
IAPV-6L	IAPV	inactive	-3.85757	0.674493	GGCATCATTCTATGGTTACCCATCATTAGAGGAAATTTCCAATAAACTCTGGTGTAAGGCTTAGAGTGATGGTCGAGGTGCCCTATTTAGGGTGAGGAGCCTCGGTGGCAGCCCCACCAAATCCTCTATTGGATAGGAACAGCTGTACTGCCGAGTTACAGCAGTCGTATGGTAACACATGCGGCGTTCCGAAATACCATGCCTGGCGATATG
IAPV-6R	IAPV	inactive	-6.61383	0.57809	GGCATCATTCTATGGTTACCCATCATTAGAGGAAATTTCCAATAAACTCTGGTGTAAGGCTTAGAGTGATGGTCGAGGTGCCCTATTTAGGGTGAGGAGCCTCGGTGGCAGCCCCACCAAATCCTCTATTGGATAGGAACAGCTGTACTGGGCAGTTACAGCAGTCGTATGGTAACACATGCGGCGTTCCGAAATACCATCGGTGGCGATATG
IAPV-7C	IAPV	active	-1.07932	0.204133	GGCATCATTCTATGGTTACCCATCATTAGAGGAAATTTCCAATAAACTCTGGTGTAAGGCTTAGAGTGATGGTCGAGGTGCCCTATTTAGGGTGAGGAGCCTCGGTGGCAGCCCCACCAAATCCTCTATTGGATAGGAACAGCTGTACTGGGCAGTTACAGCAGAGCATAGGTAACACTATGCTCGTTCCGAAATACCATGCCTGGCGATATG
IAPV-7L	IAPV	inactive	-4.74826	1.13306	GGCATCATTCTATGGTTACCCATCATTAGAGGAAATTTCCAATAAACTCTGGTGTAAGGCTTAGAGTGATGGTCGAGGTGCCCTATTTAGGGTGAGGAGCCTCGGTGGCAGCCCCACCAAATCCTCTATTGGATAGGAACAGCTGTACTGGGCAGTTACAGCAGAGCATAGGTAACACATGCGGCGTTCCGAAATACCATGCCTGGCGATATG
IAPV-7R	IAPV	inactive	-3.92624	0.601873	GGCATCATTCTATGGTTACCCATCATTAGAGGAAATTTCCAATAAACTCTGGTGTAAGGCTTAGAGTGATGGTCGAGGTGCCCTATTTAGGGTGAGGAGCCTCGGTGGCAGCCCCACCAAATCCTCTATTGGATAGGAACAGCTGTACTGGGCAGTTACAGCAGTCGTATGGTAACACTATGCTCGTTCCGAAATACCATGCCTGGCGATATG
